# Supplementary material for: Regional Downregulation of Dopamine Receptor D1 in Bilateral Dorsal Lateral Geniculate Nucleus of Monocular Form-Deprived Amblyopia Models
Source: Front Neurosci. 2022 Jun 8;16:861529. doi: 10.3389/fnins.2022.861529 (PMC9213678; doi:10.3389/fnins.2022.861529)
Supplement: Supplementary file 1 [file Table_1.XLSX]

## Sheet: Sheet1
			All source data of Manuscript ID: 861529 are available at:
			https://www.jianguoyun.com/p/DTr-1VAQ9rSdChiRsaoE
		Figures	Source	Note
		Fig. 4A	Frt-Neurosci 861529\Source data\Western blot	Digital image captured by a cool CCD camera.
		Fig. 5A1	Frt-Neurosci 861529\Source data\Immunostaining\DRD1\control	Can be opened under NIS-elements Viewer (Nikon).
		Fig. 5A2	Frt-Neurosci 861529\Source data\Immunostaining\DRD1\control	Can be opened under NIS-elements Viewer (Nikon).
		Fig. 5A3	Frt-Neurosci 861529\Source data\Immunostaining\DRD1\amblyopia	Can be opened under NIS-elements Viewer (Nikon).
		Fig. 5A4	Frt-Neurosci 861529\Source data\Immunostaining\DRD1\amblyopia	Can be opened under NIS-elements Viewer (Nikon).
		Fig. 5B1	Frt-Neurosci 861529\Source data\Immunostaining\gray image\control
		Fig. 5B2	Frt-Neurosci 861529\Source data\Immunostaining\gray image\control
		Fig. 5B3	Frt-Neurosci 861529\Source data\Immunostaining\gray image\amblyopia
		Fig. 5B4	Frt-Neurosci 861530\Source data\Immunostaining\gray image\amblyopia
