# Supplementary material for: Regional Downregulation of Dopamine Receptor D1 in Bilateral Dorsal Lateral Geniculate Nucleus of Monocular Form-Deprived Amblyopia Models
Source: Front Neurosci. 2022 Jun 8;16:861529. doi: 10.3389/fnins.2022.861529 (PMC9213678; doi:10.3389/fnins.2022.861529)
Supplement: Supplementary file 2 [file Table_2.XLSX]

## Sheet: nervous system development
id	Symbol	Description	Ctl-LGN_count	CaseL-LGN_count	Ctl-LGN_fpkm	CaseL-LGN_fpkm	log2(FC)	Pvalue
XM_005543054.2	LRRC7	leucine rich repeat containing 7%2C transcript variant X3	101.633	703.28	0.936667	4.425	2.24007	0.233251
XM_005566228.2	SEMA4G	semaphorin 4G%2C transcript variant X1	28.17	292.825	0.493333	3.805	2.94726	0.104596
XM_005550621.2	WNT16	wingless-type MMTV integration site family member 16%2C transcript variant X1	764.66	109.165	15.7033	2.73	-2.5241	0.0169054
XM_005584558.2	WNT3	wingless-type MMTV integration site family member 3	38.07	484.385	0.793333	8.01	3.3358	0.0120018
XM_015438570.1	HDAC5	histone deacetylase 5%2C transcript variant X8	337.367	0	4.33	0.001	-12.0802	4.11952e-10
XM_005547944.2	KALRN	kalirin%2C RhoGEF kinase%2C transcript variant X18	87.56	494.24	0.99	4.695	2.24562	0.011042
XM_015449878.1	ATXN1	ataxin 1%2C transcript variant X6	238.7	31.145	1.66	0.245	-2.76033	0.0860655
XM_005567735.2	SEZ6L	seizure related 6 homolog (mouse)-like%2C transcript variant X3	88.9867	492.265	1.12333	4.69	2.0618	0.131061
XM_005585634.1	DCLK1	doublecortin like kinase 1%2C transcript variant X4	2094.57	347.84	18.92	3.72	-2.34654	0.00987449
XM_015430623.1	SYT1	synaptotagmin 1%2C transcript variant X2	452.16	17.36	6.82667	0.205	-5.05749	0.0264173
XM_015442924.1	AARS	alanyl-tRNA synthetase%2C transcript variant X2	70.61	1441.49	1.36667	21.135	3.9509	0.0430968
XM_005560066.2	SEMA7A	semaphorin 7A (John Milton Hagen blood group)	160.737	959.24	2.81	13.335	2.24658	0.00506108
XM_005583735.2	SPAG9	sperm associated antigen 9%2C transcript variant X3	29.2333	318.3	0.36	3.23	3.16547	0.0323898
XM_015438016.1	RGS9	regulator of G-protein signaling 9	1814.87	271.035	40.9767	7.05	-2.53911	0.00400272
XM_015457139.1	EP300	E1A binding protein p300%2C transcript variant X1	409.037	71.08	3.16	0.65	-2.28141	0.118923
XM_005575650.2	ADD2	adducin 2%2C transcript variant X3	1359.36	0.07	10.2067	0.001	-13.3172	2.84235e-19
XM_015433056.1	HDAC4	histone deacetylase 4%2C transcript variant X4	65.63	276.915	0.543333	2.22	2.03065	0.0396193
XM_005547414.2	WNT5A	wingless-type MMTV integration site family member 5A	32.4567	282.91	0.406667	2.9	2.83413	0.00742434
XM_015450728.1	LEF1	lymphoid enhancer binding factor 1%2C transcript variant X1	20.4433	256.545	0.55	5.64	3.35819	0.00317057
XM_005550596.2	WNT2	wingless-type MMTV integration site family member 2	16.3933	264.84	0.403333	4.865	3.5924	0.0078318
XM_005577397.2	NRXN2	neurexin 2%2C transcript variant X15	97.2267	845.94	1.28	9.025	2.81778	0.141171
XM_005550309.2	ADAM22	ADAM metallopeptidase domain 22%2C transcript variant X10	454.67	106.9	3.13	0.735	-2.09035	0.0167504
XM_015442747.1	ZFHX3	zinc finger homeobox 3%2C transcript variant X2	61.1233	393.145	0.243333	1.33	2.45042	0.0305046
XM_005558445.2	GABRB2	gamma-aminobutyric acid (GABA) A receptor%2C beta 2%2C transcript variant X2	227.55	0	2.10667	0.001	-11.0407	0.000460176
XM_015454461.1	DLC1	DLC1 Rho GTPase activating protein%2C transcript variant X2	0	553.93	0.001	4.09	11.9979	2.36783e-11
NM_001285103.1	CRH	corticotropin releasing hormone	48.2467	442.825	2.73	19.905	2.86616	0.0123286
XM_015434918.1	SLC1A2	solute carrier family 1 (glial high affinity glutamate transporter)%2C member 2%2C transcript variant X4	131.94	892.35	2.65667	14.08	2.40596	0.00969055
XM_005580072.2	FEZ1	fasciculation and elongation protein zeta 1%2C transcript variant X5	22.93	215.865	0.793333	6.54	3.04329	0.109265
XM_005546033.2	ZIC1	Zic family member 1	123.35	1037.2	3.75	25.68	2.77568	0.000269212
XM_015450467.1	KIT	KIT proto-oncogene receptor tyrosine kinase%2C transcript variant X6	50.57	269.435	0.606667	2.92	2.26699	0.127743
XM_015433901.1	DPYSL5	dihydropyrimidinase like 5%2C transcript variant X2	226.82	0	3.02	0.001	-11.5603	0.000418595
XM_015454184.1	CLMN	calmin (calponin-like%2C transmembrane)%2C transcript variant X1	202.413	1181.22	4.46	21.985	2.3014	0.00122667
XM_015447295.1	AQP1	aquaporin 1 (Colton blood group)%2C transcript variant X1	46.32	361	0.98	6.01	2.61651	0.0332227
XM_015457323.1	NEFH	neurofilament%2C heavy polypeptide	297.927	2546.55	5.74	39.2	2.77173	0.00013505
XM_005562827.2	EGR3	early growth response 3%2C transcript variant X2	219.043	46.87	4.04	0.975	-2.05088	0.208819
XM_015438157.1	CDK5R1	cyclin-dependent kinase 5%2C regulatory subunit 1 (p35)%2C transcript variant X1	43	294.16	0.916667	5.215	2.5082	0.0756516
XM_005542925.2	ADGRL2	adhesion G protein-coupled receptor L2%2C transcript variant X12	381.703	104.245	4.31667	0.96	-2.16881	0.0246251
XM_005594716.2	FGF13	fibroblast growth factor 13%2C transcript variant X3	318.937	71.27	9.61667	2.325	-2.04831	0.0306736
XM_005563359.2	PENK	proenkephalin%2C transcript variant X1	3375.79	354.525	161.537	20.19	-3.00015	0.00226495
XM_005548051.2	GSK3B	glycogen synthase kinase 3 beta%2C transcript variant X1	0	409.26	0.001	4.605	12.169	4.04541e-06
XM_015454509.1	PCM1	pericentriolar material 1%2C transcript variant X27	277.917	15.85	2.10667	0.15	-3.81193	0.009993
XM_005580191.2	OPCML	opioid binding protein/cell adhesion molecule-like%2C transcript variant X1	47.93	566.9	0.506667	4.37	3.10852	0.00299359
XM_005562190.2	EML1	echinoderm microtubule associated protein like 1%2C transcript variant X5	463.533	30.035	6.54667	0.545	-3.58643	0.0135522
XM_015457575.1	ADORA2A	adenosine A2a receptor%2C transcript variant X6	973.97	115.83	25.7867	2.995	-3.106	0.000218709
XM_015433652.1	CCDC88A	coiled-coil domain containing 88A%2C transcript variant X7	30.0333	435.205	0.28	3.215	3.52132	0.0648072
XM_015433299.1	MAP4K4	mitogen-activated protein kinase kinase kinase kinase 4%2C transcript variant X19	0	220.365	0.001	1.455	10.5068	0.000341381
XM_005561341.2	OTX2	orthodenticle homeobox 2%2C transcript variant X8	65.9433	346.075	1.84667	8.23	2.15597	0.0449818
XM_005540565.2	NFASC	neurofascin%2C transcript variant X17	685.517	131.71	4.52333	0.83	-2.4462	0.033265
XM_005570603.2	PRICKLE1	prickle planar cell polarity protein 1%2C transcript variant X4	44.67	272.965	0.673333	4.475	2.73249	0.123036
NM_001284664.1	OLFM3	olfactomedin 3	287.103	1936.96	12.7367	65.4	2.3603	0.0041639
XM_005560596.2	MEF2A	myocyte enhancer factor 2A%2C transcript variant X3	63.2	473.11	0.84	4.425	2.39722	0.185158
XM_005574220.2	FN1	fibronectin 1%2C transcript variant X24	419.503	31.555	3.62	0.315	-3.52257	0.0010837
XM_005556757.2	EGFLAM	EGF like%2C fibronectin type III and laminin G domains%2C transcript variant X1	35.6367	252.65	0.57	3.125	2.45482	0.0297017
XM_005576433.2	ITSN2	intersectin 2%2C transcript variant X1	38.38	225.34	0.486667	2.375	2.28692	0.131481
XM_015453019.1	MYO9A	myosin IXA%2C transcript variant X2	250.773	67.465	2.01333	0.415	-2.2784	0.124442
XM_015434371.1	PITPNM1	phosphatidylinositol transfer protein%2C membrane associated 1%2C transcript variant X2	43.3733	282.385	0.643333	3.375	2.39125	0.0416372
XM_005562180.2	BCL11B	B-cell CLL/lymphoma 11B%2C transcript variant X1	520.487	98.895	5.34667	1.255	-2.09095	0.0613405
XM_005546995.2	MAP4	microtubule associated protein 4%2C transcript variant X24	2192.18	414.725	23.07	5.555	-2.05416	0.194136
XM_015442687.1	MTOR	mechanistic target of rapamycin (serine/threonine kinase)%2C transcript variant X3	95.8467	1525.73	0.96	10.18	3.40656	0.0671272
XM_015438059.1	MACF1	microtubule-actin crosslinking factor 1%2C transcript variant X39	676.423	105.26	1.74333	0.355	-2.29596	0.15678
XM_015433524.1	DCTN1	dynactin subunit 1%2C transcript variant X3	241.843	0	3.40667	0.001	-11.7341	0.000473854
XM_015455949.1	ARHGEF2	Rho/Rac guanine nucleotide exchange factor 2%2C transcript variant X15	50.57	340.815	0.733333	4.36	2.57179	0.160016
XM_005579675.1	DRD2	dopamine receptor D2	1427.32	187.465	34.1667	5.275	-2.69535	0.00395278
NM_001283830.1	LRRTM3	leucine rich repeat transmembrane neuronal 3	208.42	41.285	3.90667	0.96	-2.02483	0.194876
XM_005540985.2	ENAH	enabled homolog (Drosophila)%2C transcript variant X14	222.063	0	2.86667	0.001	-11.4852	0.000527404
XM_005539998.2	DNM3	dynamin 3%2C transcript variant X1	247.723	0	2.00667	0.001	-10.9706	0.000402669
XM_005552388.2	CNR1	cannabinoid receptor 1 (brain)%2C transcript variant X2	2181.6	337.835	23.5967	4.37	-2.43288	0.0107329
XM_015431262.1	ATP5F1	ATP synthase%2C H+ transporting%2C mitochondrial Fo complex subunit B1%2C transcript variant X1	215.997	28.585	10.6133	1.085	-3.29011	0.0559753
XM_015431969.1	NTNG1	netrin G1%2C transcript variant X2	100.32	568.86	1.23	5.51	2.16339	0.0329076
XM_005594754.2	SLITRK2	SLIT and NTRK like family member 2%2C transcript variant X5	282.557	6.52	4.57	0.08	-5.83605	0.000179234
XM_015444164.1	SLC9A6	solute carrier family 9%2C subfamily A (NHE6%2C cation proton antiporter 6)%2C member 6%2C transcript variant X4	0	441.28	0.001	4.86	12.2467	5.31431e-07
XM_005542968.2	USP33	ubiquitin specific peptidase 33%2C transcript variant X2	0	221.6	0.001	3.075	11.5864	7.68759e-08
XM_005580292.2	NSMF	NMDA receptor synaptonuclear signaling and neuronal migration factor%2C transcript variant X13	150.303	773.585	3.42	14.105	2.04414	0.0158607
XM_005580342.2	GRIN1	glutamate receptor%2C ionotropic%2C N-methyl D-aspartate 1%2C transcript variant X8	57.68	265.995	1.45667	7.1	2.28515	0.0178765
XM_015429877.1	STK4	serine/threonine kinase 4%2C transcript variant X5	53.0067	374.97	0.666667	3.58	2.42492	0.105986
XM_005544071.2	HPCA	hippocalcin%2C transcript variant X1	5925.98	816.635	256.44	43.315	-2.56568	0.0106738
XM_005545133.2	AGRN	agrin%2C transcript variant X1	6.31333	285.905	0.0533333	2	5.22882	0.00386557
XM_005582936.2	ARHGAP44	Rho GTPase activating protein 44%2C transcript variant X3	0	209.14	0.001	3.195	11.6416	0.000411021
XM_015439079.1	RNF6	ring finger protein (C3H2C3 type) 6%2C transcript variant X3	364.06	72.81	7.53667	1.81	-2.05794	0.173075
XM_005547724.2	CPNE9	copine family member IX%2C transcript variant X1	173.497	1643.1	5.97333	44.355	2.89249	0.00151616
XM_005546213.2	SHOX2	short stature homeobox 2	101.667	1031	2.40333	20.385	3.0844	0.000945792
XM_015435581.1	PICALM	phosphatidylinositol binding clathrin assembly protein%2C transcript variant X18	205.143	14.6	3.91	0.305	-3.68029	0.00264087
XM_015446304.1	PLXNA1	plexin A1	387.5	77.415	3.12667	0.42	-2.89616	0.03231
XM_005558557.2	DRD1	dopamine receptor D1%2C transcript variant X1	2283.79	391.14	34.51	6.62	-2.38211	0.00361955
XM_015450692.1	PPP3CA	protein phosphatase 3%2C catalytic subunit%2C alpha isozyme%2C transcript variant X7	226.147	7.005	3.61333	0.145	-4.63921	0.0127514
XM_005557858.2	SPOCK1	sparc/osteonectin%2C cwcv and kazal-like domains proteoglycan (testican) 1%2C transcript variant X1	910.507	4644.58	14.12	58.55	2.05193	0.0145123
XM_005578399.2	NAV2	neuron navigator 2%2C transcript variant X13	20.17	288.455	0.106667	1.235	3.53333	0.129528
XM_015454605.1	PTK2B	protein tyrosine kinase 2 beta%2C transcript variant X2	0	211.25	0.001	3.345	11.7078	1.98699e-07
XM_005579476.2	DYNC2H1	dynein%2C cytoplasmic 2%2C heavy chain 1%2C transcript variant X3	0	247.92	0.001	1.515	10.5651	2.70669e-05
XM_005558247.2	CAMK2A	calcium/calmodulin-dependent protein kinase II alpha%2C transcript variant X1	430.937	3213.7	5.82333	33.015	2.5032	0.00183373
XM_015457783.1	BTBD3	BTB (POZ) domain containing 3%2C transcript variant X6	205.15	1344.23	3.43333	16.11	2.23027	0.109863
XM_015433741.1	SLC8A1	solute carrier family 8 (sodium/calcium exchanger)%2C member 1%2C transcript variant X9	306.347	2023.66	3.28	17.63	2.42626	0.000988937
XM_015449990.1	ADRA2C	adrenoceptor alpha 2C	396.027	72.805	13.4933	2.63	-2.35911	0.00945286
XM_005558641.2	RGS14	regulator of G-protein signaling 14%2C transcript variant X5	3736.86	533.84	99.7967	16.505	-2.59609	0.00374779
XM_005573315.2	SLC4A10	solute carrier family 4%2C sodium bicarbonate transporter%2C member 10%2C transcript variant X10	68.6233	337.995	0.796667	3.285	2.04385	0.0360034
XM_015436085.1	NTM	neurotrimin%2C transcript variant X6	279.167	60.435	6.82333	1.695	-2.00919	0.0682405
XM_015443786.1	TENM1	teneurin transmembrane protein 1	45.7667	219.95	0.25	1.015	2.02148	0.0549208
XM_005582893.2	GAS7	growth arrest specific 7%2C transcript variant X4	7555.26	1704.08	60.8767	13.99	-2.12149	0.00353309
XM_015446916.1	SYNJ1	synaptojanin 1%2C transcript variant X13	647.893	30.045	5.85667	0.18	-5.02401	0.00233828
XM_005567442.2	RBFOX2	RNA binding protein%2C fox-1 homolog (C. elegans) 2%2C transcript variant X17	0	511.49	0.001	3.7	11.8533	1.18748e-05
XM_015445436.1	ROBO2	roundabout guidance receptor 2%2C transcript variant X10	530.947	1.85	3.72667	0.015	-7.95678	1.9956e-08
XM_005545521.2	CLASP2	cytoplasmic linker associated protein 2%2C transcript variant X35	1497.23	80.08	15.0067	1.01	-3.89318	0.00871238
XM_015446130.1	PTPRG	protein tyrosine phosphatase%2C receptor type G%2C transcript variant X3	200.02	0	1.43333	0.001	-10.4852	0.000806706
XM_005546165.2	MME	membrane metallo-endopeptidase%2C transcript variant X7	422.727	78.97	4.9	0.815	-2.58791	0.149117
XM_005586646.2	ONECUT2	one cut homeobox 2	312.667	71	3.81667	0.925	-2.04479	0.0347341
XM_015446591.1	ROBO1	roundabout guidance receptor 1%2C transcript variant X2	26.7333	219.275	0.273333	1.77	2.69502	0.0247383
XM_005554558.2	SLIT2	slit guidance ligand 2%2C transcript variant X3	239.187	34.99	2.33333	0.275	-3.08489	0.1169
XM_015450595.1	TENM3	teneurin transmembrane protein 3%2C transcript variant X10	189.27	1074.17	1.21	5.52	2.18966	0.0994153
XM_005552580.2	RIMS1	regulating synaptic membrane exocytosis 1%2C transcript variant X35	140.613	1167.89	1.83333	12.165	2.7302	0.000527347
XM_015434409.1	SPTBN2	spectrin beta%2C non-erythrocytic 2%2C transcript variant X4	151.317	852.56	1.15333	6.07	2.39589	0.177311
XM_015441260.1	RAP1GAP	RAP1 GTPase activating protein%2C transcript variant X12	80.45	632.51	1.92667	11.51	2.57871	0.0618851
XM_015433089.1	KIF1A	kinesin family member 1A%2C transcript variant X9	352.087	55.385	4.48333	0.485	-3.20852	0.0453377
XM_015439388.1	MYCBP2	MYC binding protein 2%2C E3 ubiquitin protein ligase%2C transcript variant X22	0	804.505	0.001	3.24	11.6618	2.2188e-06
XM_005558392.2	CYFIP2	cytoplasmic FMR1 interacting protein 2%2C transcript variant X3	44.78	274.835	0.486667	2.25	2.20892	0.124357
XM_005570534.2	DNM1L	dynamin 1-like%2C transcript variant X3	487.54	0	6.79333	0.001	-12.7299	2.69126e-07
XM_015431212.1	KCNC2	potassium channel%2C voltage gated Shaw related subfamily C%2C member 2%2C transcript variant X8	134.6	667.19	1.65667	6.71	2.01803	0.138816
XM_015453964.1	SIPA1L1	signal-induced proliferation-associated 1 like 1%2C transcript variant X10	429.25	0	3.69667	0.001	-11.852	2.75304e-10
XM_015454342.1	NRXN3	neurexin 3%2C transcript variant X12	362	0	2.74667	0.001	-11.4235	0.00011868
XM_005560736.2	NDRG2	NDRG family member 2%2C transcript variant X19	4.50333	501.215	0.22	24.15	6.77838	3.18036e-05
XM_005559033.2	APBA2	amyloid beta precursor protein binding family A member 2%2C transcript variant X1	0.856667	341.015	0.0166667	7.395	8.79344	0.000148801
XM_005559124.2	MEIS2	Meis homeobox 2%2C transcript variant X7	278.557	44.795	4.74	0.885	-2.42114	0.0319977
XM_015432169.1	ZEB2	zinc finger E-box binding homeobox 2%2C transcript variant X8	297.927	0	2.00333	0.001	-10.9682	1.75358e-09
XM_005591875.2	ZNF423	zinc finger protein 423%2C transcript variant X3	58.6433	337.44	0.553333	2.35	2.08644	0.150582
XM_015442057.1	CIC	capicua transcriptional repressor%2C transcript variant X6	62.3267	274.705	0.56	2.27	2.01919	0.147022
XM_015435248.1	SHANK2	SH3 and multiple ankyrin repeat domains 2	40.7633	820.385	0.283333	4.57	4.01162	0.0016708
XM_015435227.1	APBB1	amyloid beta precursor protein binding family B member 1%2C transcript variant X8	94.37	819.065	3.4	20.61	2.59974	0.0207092
XM_005567378.2	SSTR3	somatostatin receptor 3	41.8033	272.65	0.573333	2.885	2.33113	0.0452613
XM_015443122.1	ADGRG1	adhesion G protein-coupled receptor G1%2C transcript variant X19	21.3967	225.09	0.423333	3.4	3.00567	0.0269616

## Sheet: generation of neurons
id	Symbol	Description	Ctl-LGN_count	CaseL-LGN_count	Ctl-LGN_fpkm	CaseL-LGN_fpkm	log2(FC)	Pvalue
XM_005543054.2	LRRC7	leucine rich repeat containing 7%2C transcript variant X3	101.633	703.28	0.936667	4.425	2.24007	0.233251
XM_005550621.2	WNT16	wingless-type MMTV integration site family member 16%2C transcript variant X1	764.66	109.165	15.7033	2.73	-2.5241	0.0169054
XM_005584558.2	WNT3	wingless-type MMTV integration site family member 3	38.07	484.385	0.793333	8.01	3.3358	0.0120018
XM_015438570.1	HDAC5	histone deacetylase 5%2C transcript variant X8	337.367	0	4.33	0.001	-12.0802	4.11952e-10
XM_005547944.2	KALRN	kalirin%2C RhoGEF kinase%2C transcript variant X18	87.56	494.24	0.99	4.695	2.24562	0.011042
XM_005585634.1	DCLK1	doublecortin like kinase 1%2C transcript variant X4	2094.57	347.84	18.92	3.72	-2.34654	0.00987449
XM_015430623.1	SYT1	synaptotagmin 1%2C transcript variant X2	452.16	17.36	6.82667	0.205	-5.05749	0.0264173
XM_005560066.2	SEMA7A	semaphorin 7A (John Milton Hagen blood group)	160.737	959.24	2.81	13.335	2.24658	0.00506108
XM_005583735.2	SPAG9	sperm associated antigen 9%2C transcript variant X3	29.2333	318.3	0.36	3.23	3.16547	0.0323898
XM_005547414.2	WNT5A	wingless-type MMTV integration site family member 5A	32.4567	282.91	0.406667	2.9	2.83413	0.00742434
XM_015450728.1	LEF1	lymphoid enhancer binding factor 1%2C transcript variant X1	20.4433	256.545	0.55	5.64	3.35819	0.00317057
XM_005550596.2	WNT2	wingless-type MMTV integration site family member 2	16.3933	264.84	0.403333	4.865	3.5924	0.0078318
XM_005558445.2	GABRB2	gamma-aminobutyric acid (GABA) A receptor%2C beta 2%2C transcript variant X2	227.55	0	2.10667	0.001	-11.0407	0.000460176
XM_005580072.2	FEZ1	fasciculation and elongation protein zeta 1%2C transcript variant X5	22.93	215.865	0.793333	6.54	3.04329	0.109265
XM_015450467.1	KIT	KIT proto-oncogene receptor tyrosine kinase%2C transcript variant X6	50.57	269.435	0.606667	2.92	2.26699	0.127743
XM_015433901.1	DPYSL5	dihydropyrimidinase like 5%2C transcript variant X2	226.82	0	3.02	0.001	-11.5603	0.000418595
XM_015454184.1	CLMN	calmin (calponin-like%2C transmembrane)%2C transcript variant X1	202.413	1181.22	4.46	21.985	2.3014	0.00122667
XM_015457323.1	NEFH	neurofilament%2C heavy polypeptide	297.927	2546.55	5.74	39.2	2.77173	0.00013505
XM_005545406.2	IL1RAP	interleukin 1 receptor accessory protein%2C transcript variant X1	97.4667	692.95	2.42	13.285	2.45672	0.00441282
XM_015438157.1	CDK5R1	cyclin-dependent kinase 5%2C regulatory subunit 1 (p35)%2C transcript variant X1	43	294.16	0.916667	5.215	2.5082	0.0756516
XM_005594716.2	FGF13	fibroblast growth factor 13%2C transcript variant X3	318.937	71.27	9.61667	2.325	-2.04831	0.0306736
XM_005548051.2	GSK3B	glycogen synthase kinase 3 beta%2C transcript variant X1	0	409.26	0.001	4.605	12.169	4.04541e-06
XM_015454509.1	PCM1	pericentriolar material 1%2C transcript variant X27	277.917	15.85	2.10667	0.15	-3.81193	0.009993
XM_005580191.2	OPCML	opioid binding protein/cell adhesion molecule-like%2C transcript variant X1	47.93	566.9	0.506667	4.37	3.10852	0.00299359
XM_005562190.2	EML1	echinoderm microtubule associated protein like 1%2C transcript variant X5	463.533	30.035	6.54667	0.545	-3.58643	0.0135522
XM_015457575.1	ADORA2A	adenosine A2a receptor%2C transcript variant X6	973.97	115.83	25.7867	2.995	-3.106	0.000218709
XM_015433652.1	CCDC88A	coiled-coil domain containing 88A%2C transcript variant X7	30.0333	435.205	0.28	3.215	3.52132	0.0648072
XM_015433299.1	MAP4K4	mitogen-activated protein kinase kinase kinase kinase 4%2C transcript variant X19	0	220.365	0.001	1.455	10.5068	0.000341381
XM_005561341.2	OTX2	orthodenticle homeobox 2%2C transcript variant X8	65.9433	346.075	1.84667	8.23	2.15597	0.0449818
XM_005540565.2	NFASC	neurofascin%2C transcript variant X17	685.517	131.71	4.52333	0.83	-2.4462	0.033265
NM_001284664.1	OLFM3	olfactomedin 3	287.103	1936.96	12.7367	65.4	2.3603	0.0041639
XM_005560596.2	MEF2A	myocyte enhancer factor 2A%2C transcript variant X3	63.2	473.11	0.84	4.425	2.39722	0.185158
XM_005574220.2	FN1	fibronectin 1%2C transcript variant X24	419.503	31.555	3.62	0.315	-3.52257	0.0010837
XM_005576433.2	ITSN2	intersectin 2%2C transcript variant X1	38.38	225.34	0.486667	2.375	2.28692	0.131481
XM_005562180.2	BCL11B	B-cell CLL/lymphoma 11B%2C transcript variant X1	520.487	98.895	5.34667	1.255	-2.09095	0.0613405
XM_005555344.2	MAPK10	mitogen-activated protein kinase 10%2C transcript variant X6	0.00333333	422.045	0.001	6.69	12.7078	2.82414e-08
XM_005546995.2	MAP4	microtubule associated protein 4%2C transcript variant X24	2192.18	414.725	23.07	5.555	-2.05416	0.194136
XM_015442687.1	MTOR	mechanistic target of rapamycin (serine/threonine kinase)%2C transcript variant X3	95.8467	1525.73	0.96	10.18	3.40656	0.0671272
XM_015438059.1	MACF1	microtubule-actin crosslinking factor 1%2C transcript variant X39	676.423	105.26	1.74333	0.355	-2.29596	0.15678
XM_015455949.1	ARHGEF2	Rho/Rac guanine nucleotide exchange factor 2%2C transcript variant X15	50.57	340.815	0.733333	4.36	2.57179	0.160016
XM_005579675.1	DRD2	dopamine receptor D2	1427.32	187.465	34.1667	5.275	-2.69535	0.00395278
XM_005540985.2	ENAH	enabled homolog (Drosophila)%2C transcript variant X14	222.063	0	2.86667	0.001	-11.4852	0.000527404
XM_005539998.2	DNM3	dynamin 3%2C transcript variant X1	247.723	0	2.00667	0.001	-10.9706	0.000402669
XM_005552388.2	CNR1	cannabinoid receptor 1 (brain)%2C transcript variant X2	2181.6	337.835	23.5967	4.37	-2.43288	0.0107329
XM_015431969.1	NTNG1	netrin G1%2C transcript variant X2	100.32	568.86	1.23	5.51	2.16339	0.0329076
XM_005594754.2	SLITRK2	SLIT and NTRK like family member 2%2C transcript variant X5	282.557	6.52	4.57	0.08	-5.83605	0.000179234
XM_015444164.1	SLC9A6	solute carrier family 9%2C subfamily A (NHE6%2C cation proton antiporter 6)%2C member 6%2C transcript variant X4	0	441.28	0.001	4.86	12.2467	5.31431e-07
XM_005542968.2	USP33	ubiquitin specific peptidase 33%2C transcript variant X2	0	221.6	0.001	3.075	11.5864	7.68759e-08
XM_005580292.2	NSMF	NMDA receptor synaptonuclear signaling and neuronal migration factor%2C transcript variant X13	150.303	773.585	3.42	14.105	2.04414	0.0158607
XM_005580342.2	GRIN1	glutamate receptor%2C ionotropic%2C N-methyl D-aspartate 1%2C transcript variant X8	57.68	265.995	1.45667	7.1	2.28515	0.0178765
XM_005545133.2	AGRN	agrin%2C transcript variant X1	6.31333	285.905	0.0533333	2	5.22882	0.00386557
XM_005582936.2	ARHGAP44	Rho GTPase activating protein 44%2C transcript variant X3	0	209.14	0.001	3.195	11.6416	0.000411021
XM_015439079.1	RNF6	ring finger protein (C3H2C3 type) 6%2C transcript variant X3	364.06	72.81	7.53667	1.81	-2.05794	0.173075
XM_005547724.2	CPNE9	copine family member IX%2C transcript variant X1	173.497	1643.1	5.97333	44.355	2.89249	0.00151616
XM_005546213.2	SHOX2	short stature homeobox 2	101.667	1031	2.40333	20.385	3.0844	0.000945792
XM_015435581.1	PICALM	phosphatidylinositol binding clathrin assembly protein%2C transcript variant X18	205.143	14.6	3.91	0.305	-3.68029	0.00264087
XM_015446304.1	PLXNA1	plexin A1	387.5	77.415	3.12667	0.42	-2.89616	0.03231
XM_005558557.2	DRD1	dopamine receptor D1%2C transcript variant X1	2283.79	391.14	34.51	6.62	-2.38211	0.00361955
XM_015450692.1	PPP3CA	protein phosphatase 3%2C catalytic subunit%2C alpha isozyme%2C transcript variant X7	226.147	7.005	3.61333	0.145	-4.63921	0.0127514
XM_005557858.2	SPOCK1	sparc/osteonectin%2C cwcv and kazal-like domains proteoglycan (testican) 1%2C transcript variant X1	910.507	4644.58	14.12	58.55	2.05193	0.0145123
XM_015454605.1	PTK2B	protein tyrosine kinase 2 beta%2C transcript variant X2	0	211.25	0.001	3.345	11.7078	1.98699e-07
XM_005579476.2	DYNC2H1	dynein%2C cytoplasmic 2%2C heavy chain 1%2C transcript variant X3	0	247.92	0.001	1.515	10.5651	2.70669e-05
XM_005558247.2	CAMK2A	calcium/calmodulin-dependent protein kinase II alpha%2C transcript variant X1	430.937	3213.7	5.82333	33.015	2.5032	0.00183373
XM_015457783.1	BTBD3	BTB (POZ) domain containing 3%2C transcript variant X6	205.15	1344.23	3.43333	16.11	2.23027	0.109863
XM_015449990.1	ADRA2C	adrenoceptor alpha 2C	396.027	72.805	13.4933	2.63	-2.35911	0.00945286
XM_005558641.2	RGS14	regulator of G-protein signaling 14%2C transcript variant X5	3736.86	533.84	99.7967	16.505	-2.59609	0.00374779
XM_005573315.2	SLC4A10	solute carrier family 4%2C sodium bicarbonate transporter%2C member 10%2C transcript variant X10	68.6233	337.995	0.796667	3.285	2.04385	0.0360034
XM_015436085.1	NTM	neurotrimin%2C transcript variant X6	279.167	60.435	6.82333	1.695	-2.00919	0.0682405
XM_015443786.1	TENM1	teneurin transmembrane protein 1	45.7667	219.95	0.25	1.015	2.02148	0.0549208
XM_005567442.2	RBFOX2	RNA binding protein%2C fox-1 homolog (C. elegans) 2%2C transcript variant X17	0	511.49	0.001	3.7	11.8533	1.18748e-05
XM_015445436.1	ROBO2	roundabout guidance receptor 2%2C transcript variant X10	530.947	1.85	3.72667	0.015	-7.95678	1.9956e-08
XM_005545521.2	CLASP2	cytoplasmic linker associated protein 2%2C transcript variant X35	1497.23	80.08	15.0067	1.01	-3.89318	0.00871238
XM_015446130.1	PTPRG	protein tyrosine phosphatase%2C receptor type G%2C transcript variant X3	200.02	0	1.43333	0.001	-10.4852	0.000806706
XM_005586646.2	ONECUT2	one cut homeobox 2	312.667	71	3.81667	0.925	-2.04479	0.0347341
XM_015446591.1	ROBO1	roundabout guidance receptor 1%2C transcript variant X2	26.7333	219.275	0.273333	1.77	2.69502	0.0247383
XM_005554558.2	SLIT2	slit guidance ligand 2%2C transcript variant X3	239.187	34.99	2.33333	0.275	-3.08489	0.1169
XM_015450595.1	TENM3	teneurin transmembrane protein 3%2C transcript variant X10	189.27	1074.17	1.21	5.52	2.18966	0.0994153
XM_005552580.2	RIMS1	regulating synaptic membrane exocytosis 1%2C transcript variant X35	140.613	1167.89	1.83333	12.165	2.7302	0.000527347
XM_015434409.1	SPTBN2	spectrin beta%2C non-erythrocytic 2%2C transcript variant X4	151.317	852.56	1.15333	6.07	2.39589	0.177311
XM_015441260.1	RAP1GAP	RAP1 GTPase activating protein%2C transcript variant X12	80.45	632.51	1.92667	11.51	2.57871	0.0618851
XM_015439388.1	MYCBP2	MYC binding protein 2%2C E3 ubiquitin protein ligase%2C transcript variant X22	0	804.505	0.001	3.24	11.6618	2.2188e-06
XM_005558392.2	CYFIP2	cytoplasmic FMR1 interacting protein 2%2C transcript variant X3	44.78	274.835	0.486667	2.25	2.20892	0.124357
XM_005570534.2	DNM1L	dynamin 1-like%2C transcript variant X3	487.54	0	6.79333	0.001	-12.7299	2.69126e-07
XM_015453964.1	SIPA1L1	signal-induced proliferation-associated 1 like 1%2C transcript variant X10	429.25	0	3.69667	0.001	-11.852	2.75304e-10
XM_015454342.1	NRXN3	neurexin 3%2C transcript variant X12	362	0	2.74667	0.001	-11.4235	0.00011868
XM_015432169.1	ZEB2	zinc finger E-box binding homeobox 2%2C transcript variant X8	297.927	0	2.00333	0.001	-10.9682	1.75358e-09
XM_015443122.1	ADGRG1	adhesion G protein-coupled receptor G1%2C transcript variant X19	21.3967	225.09	0.423333	3.4	3.00567	0.0269616
XM_015435227.1	APBB1	amyloid beta precursor protein binding family B member 1%2C transcript variant X8	94.37	819.065	3.4	20.61	2.59974	0.0207092

## Sheet: signaling
id	Symbol	Description	Ctl-LGN_count	CaseL-LGN_count	Ctl-LGN_fpkm	CaseL-LGN_fpkm	log2(FC)	Pvalue
XM_015430145.1	M6PR	mannose-6-phosphate receptor (cation dependent)%2C transcript variant X4	40.96	226.11	1.01667	5.015	2.3024	0.0711292
XM_005569832.2	TSPAN9	tetraspanin 9%2C transcript variant X1	253.327	1317.04	3.58667	15.635	2.12406	0.00671711
XM_005543054.2	LRRC7	leucine rich repeat containing 7%2C transcript variant X3	101.633	703.28	0.936667	4.425	2.24007	0.233251
XM_015433247.1	INPP4A	inositol polyphosphate-4-phosphatase type I A%2C transcript variant X7	429.473	0	1.67	0.001	-10.7056	0.000151865
XM_015454144.1	CHGA	chromogranin A	67.0767	713.53	2.60333	18.15	2.80154	0.130358
XM_015457878.1	CSNK2A1	casein kinase 2%2C alpha 1 polypeptide%2C transcript variant X3	50.4267	316.84	2.41333	11.26	2.22211	0.128672
XM_005550621.2	WNT16	wingless-type MMTV integration site family member 16%2C transcript variant X1	764.66	109.165	15.7033	2.73	-2.5241	0.0169054
XM_005584558.2	WNT3	wingless-type MMTV integration site family member 3	38.07	484.385	0.793333	8.01	3.3358	0.0120018
XM_015437843.1	DDX5	DEAD-box helicase 5%2C transcript variant X3	8.15333	313.955	0.24	7.445	4.95517	0.0081884
XM_005571829.2	KITLG	KIT ligand%2C transcript variant X1	500.55	2434.4	5.77333	23.455	2.02242	0.00171597
XM_015446014.1	NEK4	NIMA related kinase 4%2C transcript variant X4	5.40333	262.09	0.123333	4.92	5.31802	0.0267995
XM_005547944.2	KALRN	kalirin%2C RhoGEF kinase%2C transcript variant X18	87.56	494.24	0.99	4.695	2.24562	0.011042
XM_015457706.1	LAMA5	laminin subunit alpha 5	19.8267	202.36	0.123333	0.91	2.8833	0.0841346
XM_015444019.1	ARHGEF9	Cdc42 guanine nucleotide exchange factor 9%2C transcript variant X6	284.36	72.05	3.89667	0.815	-2.25737	0.019331
XM_005584025.2	PPP1R1B	protein phosphatase 1 regulatory inhibitor subunit 1B	4364.12	685.915	111.28	19.265	-2.53014	0.00192852
XM_005540483.2	CHI3L1	chitinase 3 like 1	46.2967	237.175	1.53	6.58	2.10456	0.0473748
XM_005585634.1	DCLK1	doublecortin like kinase 1%2C transcript variant X4	2094.57	347.84	18.92	3.72	-2.34654	0.00987449
XM_005570241.2	RERG	RAS-like%2C estrogen-regulated%2C growth inhibitor%2C transcript variant X1	283.147	58.845	7.91333	1.815	-2.12432	0.0390282
XM_015446629.1	RGS8	regulator of G-protein signaling 8%2C transcript variant X6	29.8367	413.865	0.326667	4.4	3.75161	0.00371966
XM_015438711.1	TEX2	testis expressed 2%2C transcript variant X2	0	353.935	0.001	3.475	11.7628	5.06472e-05
XM_015431933.1	UGGT1	UDP-glucose glycoprotein glucosyltransferase 1%2C transcript variant X2	10.6633	217.07	0.0833333	1.4	4.07039	0.093378
XM_015430623.1	SYT1	synaptotagmin 1%2C transcript variant X2	452.16	17.36	6.82667	0.205	-5.05749	0.0264173
XM_005559993.2	HCN4	hyperpolarization activated cyclic nucleotide gated potassium channel 4	119.27	726.34	1.22667	6	2.29022	0.0046555
XM_005560066.2	SEMA7A	semaphorin 7A (John Milton Hagen blood group)	160.737	959.24	2.81	13.335	2.24658	0.00506108
XM_005583735.2	SPAG9	sperm associated antigen 9%2C transcript variant X3	29.2333	318.3	0.36	3.23	3.16547	0.0323898
XM_015438016.1	RGS9	regulator of G-protein signaling 9	1814.87	271.035	40.9767	7.05	-2.53911	0.00400272
XM_015457139.1	EP300	E1A binding protein p300%2C transcript variant X1	409.037	71.08	3.16	0.65	-2.28141	0.118923
XM_005579456.2	BIRC3	baculoviral IAP repeat containing 3	313.667	38.5	2.92333	0.39	-2.90607	0.00727474
XM_005575201.2	SLC5A7	solute carrier family 5 (sodium/choline cotransporter)%2C member 7	386.667	52	4.69333	0.79	-2.57069	0.0383851
XM_005574657.2	DGKD	diacylglycerol kinase delta%2C transcript variant X9	0	258.91	0.001	2.325	11.183	1.44164e-07
XM_015433056.1	HDAC4	histone deacetylase 4%2C transcript variant X4	65.63	276.915	0.543333	2.22	2.03065	0.0396193
XM_005547414.2	WNT5A	wingless-type MMTV integration site family member 5A	32.4567	282.91	0.406667	2.9	2.83413	0.00742434
XM_005556634.2	CDH6	cadherin 6%2C transcript variant X1	376.287	0.005	2.79	0.001	-11.446	0.00500828
XM_015450728.1	LEF1	lymphoid enhancer binding factor 1%2C transcript variant X1	20.4433	256.545	0.55	5.64	3.35819	0.00317057
XM_005550596.2	WNT2	wingless-type MMTV integration site family member 2	16.3933	264.84	0.403333	4.865	3.5924	0.0078318
XM_005577397.2	NRXN2	neurexin 2%2C transcript variant X15	97.2267	845.94	1.28	9.025	2.81778	0.141171
XM_005539858.2	ILDR2	immunoglobulin like domain containing receptor 2%2C transcript variant X1	592.873	3844.89	5.42667	26.58	2.2922	0.0105663
XM_005576346.2	OTOF	otoferlin%2C transcript variant X1	1546.81	187.395	13.85	2.09	-2.72831	0.0124109
XM_015446404.1	ATP6V1A	ATPase%2C H+ transporting%2C lysosomal 70kDa%2C V1 subunit A%2C transcript variant X2	10.6967	222.69	0.226667	4.035	4.15392	0.032829
XM_005558445.2	GABRB2	gamma-aminobutyric acid (GABA) A receptor%2C beta 2%2C transcript variant X2	227.55	0	2.10667	0.001	-11.0407	0.000460176
XM_015454461.1	DLC1	DLC1 Rho GTPase activating protein%2C transcript variant X2	0	553.93	0.001	4.09	11.9979	2.36783e-11
NM_001285103.1	CRH	corticotropin releasing hormone	48.2467	442.825	2.73	19.905	2.86616	0.0123286
XM_015434918.1	SLC1A2	solute carrier family 1 (glial high affinity glutamate transporter)%2C member 2%2C transcript variant X4	131.94	892.35	2.65667	14.08	2.40596	0.00969055
XM_005572129.2	BTBD11	BTB (POZ) domain containing 11%2C transcript variant X4	87.4633	500.745	1.59667	7.525	2.23663	0.0105585
XM_015451774.1	CAMK4	calcium/calmodulin-dependent protein kinase IV%2C transcript variant X2	667.573	0	3.39333	0.001	-11.7285	3.16584e-05
XM_005579505.2	GRIA4	glutamate receptor%2C ionotropic%2C AMPA 4%2C transcript variant X8	80.9133	672.63	2.00667	12.565	2.64654	0.00945791
XM_005564083.2	ADCY8	adenylate cyclase 8 (brain)%2C transcript variant X2	111.757	616.05	2.06667	9.16	2.14804	0.00831353
XM_005551224.2	PRKAG2	protein kinase%2C AMP-activated%2C gamma 2 non-catalytic subunit%2C transcript variant X6	951.34	226.425	28.4433	6.695	-2.08693	0.00794922
XM_015450467.1	KIT	KIT proto-oncogene receptor tyrosine kinase%2C transcript variant X6	50.57	269.435	0.606667	2.92	2.26699	0.127743
XM_015448090.1	DGKI	diacylglycerol kinase iota%2C transcript variant X4	950.93	13.6	10.9367	0.2	-5.77303	3.76194e-05
XM_015433901.1	DPYSL5	dihydropyrimidinase like 5%2C transcript variant X2	226.82	0	3.02	0.001	-11.5603	0.000418595
XM_005573206.2	KCNJ3	potassium channel%2C inwardly rectifying subfamily J%2C member 3%2C transcript variant X2	66.7433	415.56	2.83667	12.59	2.15001	0.141577
XM_015446153.1	PRICKLE2	prickle planar cell polarity protein 2%2C transcript variant X1	53.5433	292.54	0.483333	2.01	2.05611	0.150847
XM_005562943.2	PNOC	prepronociceptin%2C transcript variant X4	41.0767	485.285	2.42333	20.56	3.08478	0.00883437
XM_005558419.2	ADRA1B	adrenoceptor alpha 1B	39.3033	254.69	1.19667	5.855	2.29065	0.0523617
XM_005552662.2	DST	dystonin%2C transcript variant X10	341.843	0	0.876667	0.001	-9.77588	4.29866e-07
XM_005559137.2	RASGRP1	RAS guanyl releasing protein 1%2C transcript variant X1	0	257.23	0.001	2.54	11.3106	0.000191194
XM_015434787.1	MADD	MAP kinase activating death domain%2C transcript variant X34	49.8367	219.985	0.53	2.305	2.1207	0.131178
XM_005583730.2	WFIKKN2	WAP%2C follistatin/kazal%2C immunoglobulin%2C kunitz and netrin domain containing 2%2C transcript variant X1	24.5767	574.02	0.426667	7.325	4.10165	0.000752327
XM_005542584.2	GPR88	G protein-coupled receptor 88	1346.92	205.61	14.0967	2.515	-2.48672	0.00756992
XM_005545406.2	IL1RAP	interleukin 1 receptor accessory protein%2C transcript variant X1	97.4667	692.95	2.42	13.285	2.45672	0.00441282
XM_005562827.2	EGR3	early growth response 3%2C transcript variant X2	219.043	46.87	4.04	0.975	-2.05088	0.208819
XM_015438157.1	CDK5R1	cyclin-dependent kinase 5%2C regulatory subunit 1 (p35)%2C transcript variant X1	43	294.16	0.916667	5.215	2.5082	0.0756516
XM_005550147.2	TAC1	tachykinin precursor 1%2C transcript variant X1	1219.74	179.85	63.1867	10.945	-2.52935	0.00781072
XM_005542925.2	ADGRL2	adhesion G protein-coupled receptor L2%2C transcript variant X12	381.703	104.245	4.31667	0.96	-2.16881	0.0246251
XM_005594716.2	FGF13	fibroblast growth factor 13%2C transcript variant X3	318.937	71.27	9.61667	2.325	-2.04831	0.0306736
XM_005563359.2	PENK	proenkephalin%2C transcript variant X1	3375.79	354.525	161.537	20.19	-3.00015	0.00226495
XM_005578752.2	SYT9	synaptotagmin 9%2C transcript variant X2	38.7867	299.215	1.54667	9.215	2.57482	0.0339418
XM_005548051.2	GSK3B	glycogen synthase kinase 3 beta%2C transcript variant X1	0	409.26	0.001	4.605	12.169	4.04541e-06
XM_005583836.2	MTMR4	myotubularin related protein 4%2C transcript variant X1	161.123	869.65	1.92333	8	2.05639	0.0147833
XM_005587473.2	DIRAS1	DIRAS family%2C GTP-binding RAS-like 1	386.943	2176.47	6.94667	30.69	2.14338	0.00700836
XM_015452993.1	SMAD3	SMAD family member 3%2C transcript variant X3	234.793	64.18	1.71	0.425	-2.00846	0.12215
XM_005590830.2	CACNA1H	calcium channel%2C voltage-dependent%2C T type%2C alpha 1H subunit%2C transcript variant X2	267.927	20.34	2.20667	0.215	-3.35946	0.025986
XM_015457575.1	ADORA2A	adenosine A2a receptor%2C transcript variant X6	973.97	115.83	25.7867	2.995	-3.106	0.000218709
XM_005585737.2	DGKH	diacylglycerol kinase eta%2C transcript variant X1	257.28	9.825	3.54	0.17	-4.38014	0.00296008
XM_005565930.2	HTR7	5-hydroxytryptamine (serotonin) receptor 7%2C adenylate cyclase-coupled%2C transcript variant X2	42.43	434.2	0.543333	4.45	3.0339	0.0235994
XM_005541463.2	PAQR6	progestin and adipoQ receptor family member VI%2C transcript variant X1	12.8333	239.185	0.44	5.13	3.54338	0.141565
XM_015433652.1	CCDC88A	coiled-coil domain containing 88A%2C transcript variant X7	30.0333	435.205	0.28	3.215	3.52132	0.0648072
XM_005565103.2	RASSF4	Ras association (RalGDS/AF-6) domain family member 4%2C transcript variant X2	5.13333	223.315	0.126667	4.625	5.19034	0.00798138
XM_015450517.1	CAMK2D	calcium/calmodulin-dependent protein kinase II delta%2C transcript variant X15	31.96	462.545	0.53	5.57	3.39361	0.0157501
XM_005590372.2	TNNI3	troponin I type 3 (cardiac)	206.73	48.53	15.27	3.77	-2.01806	0.068828
XM_015434703.1	JAK1	Janus kinase 1%2C transcript variant X3	149.607	1001	2.93667	14.905	2.34354	0.0806538
XM_015433299.1	MAP4K4	mitogen-activated protein kinase kinase kinase kinase 4%2C transcript variant X19	0	220.365	0.001	1.455	10.5068	0.000341381
XM_005540565.2	NFASC	neurofascin%2C transcript variant X17	685.517	131.71	4.52333	0.83	-2.4462	0.033265
XM_005570603.2	PRICKLE1	prickle planar cell polarity protein 1%2C transcript variant X4	44.67	272.965	0.673333	4.475	2.73249	0.123036
XM_005556959.2	PDE4D	phosphodiesterase 4D%2C transcript variant X8	63.6133	273.71	0.453333	1.97	2.11955	0.0373724
XM_005545316.2	DLG1	discs large homolog 1%2C transcript variant X9	790.137	150.045	10.46	2.325	-2.16958	0.0223062
XM_005560596.2	MEF2A	myocyte enhancer factor 2A%2C transcript variant X3	63.2	473.11	0.84	4.425	2.39722	0.185158
XM_005574220.2	FN1	fibronectin 1%2C transcript variant X24	419.503	31.555	3.62	0.315	-3.52257	0.0010837
XM_015456749.1	ATRNL1	attractin like 1%2C transcript variant X4	73.8	391.255	1.26667	5.51	2.12102	0.233515
XM_005542220.2	VANGL1	VANGL planar cell polarity protein 1%2C transcript variant X1	81.7267	566.46	0.943333	5.225	2.46959	0.00424467
XM_015453019.1	MYO9A	myosin IXA%2C transcript variant X2	250.773	67.465	2.01333	0.415	-2.2784	0.124442
XM_015447760.1	AKAP9	A-kinase anchoring protein 9%2C transcript variant X5	321.233	67.455	1.59333	0.31	-2.36171	0.152091
XM_015434371.1	PITPNM1	phosphatidylinositol transfer protein%2C membrane associated 1%2C transcript variant X2	43.3733	282.385	0.643333	3.375	2.39125	0.0416372
XM_005551754.2	RSPO3	R-spondin 3	27.57	245.93	0.923333	6.935	2.90897	0.0111862
XM_005562180.2	BCL11B	B-cell CLL/lymphoma 11B%2C transcript variant X1	520.487	98.895	5.34667	1.255	-2.09095	0.0613405
XM_005583709.2	CACNA1G	calcium channel%2C voltage-dependent%2C T type%2C alpha 1G subunit%2C transcript variant X2	489.363	2594.34	4.57667	18.42	2.0089	0.0224007
XM_005555344.2	MAPK10	mitogen-activated protein kinase 10%2C transcript variant X6	0.00333333	422.045	0.001	6.69	12.7078	2.82414e-08
XM_015440977.1	RYR1	ryanodine receptor 1 (skeletal)	77.99	739.145	0.356667	3.19	3.16091	0.0130267
XM_015450393.1	G3BP2	GTPase activating protein (SH3 domain) binding protein 2%2C transcript variant X5	30.4067	244.795	0.5	2.855	2.51349	0.205889
XM_005539844.2	RXRG	retinoid X receptor gamma%2C transcript variant X1	2575.87	324.875	71.2533	10.415	-2.77429	0.00275628
XM_015442687.1	MTOR	mechanistic target of rapamycin (serine/threonine kinase)%2C transcript variant X3	95.8467	1525.73	0.96	10.18	3.40656	0.0671272
XM_015438059.1	MACF1	microtubule-actin crosslinking factor 1%2C transcript variant X39	676.423	105.26	1.74333	0.355	-2.29596	0.15678
XM_015453326.1	AKAP13	A-kinase anchoring protein 13%2C transcript variant X3	61.5767	304.09	0.31	1.335	2.1065	0.0230572
XM_015433524.1	DCTN1	dynactin subunit 1%2C transcript variant X3	241.843	0	3.40667	0.001	-11.7341	0.000473854
XM_015455949.1	ARHGEF2	Rho/Rac guanine nucleotide exchange factor 2%2C transcript variant X15	50.57	340.815	0.733333	4.36	2.57179	0.160016
XM_005579675.1	DRD2	dopamine receptor D2	1427.32	187.465	34.1667	5.275	-2.69535	0.00395278
XM_015448938.1	GRM1	glutamate receptor%2C metabotropic 1%2C transcript variant X3	121.307	572.705	1.13	4.67	2.0471	0.0062142
NM_001283830.1	LRRTM3	leucine rich repeat transmembrane neuronal 3	208.42	41.285	3.90667	0.96	-2.02483	0.194876
XM_005539667.2	OPN3	opsin 3	188.177	1762.89	6.49	47.77	2.87981	0.000582989
XM_005539677.2	RGS7	regulator of G-protein signaling 7%2C transcript variant X3	6.93667	225.87	0.173333	4.585	4.7253	0.0500338
XM_015449979.1	RPS6KC1	ribosomal protein S6 kinase%2C 52kDa%2C polypeptide 1%2C transcript variant X13	0	328.625	0.001	3.235	11.6595	6.85918e-05
XM_015446514.1	CACNA1E	calcium channel%2C voltage-dependent%2C R type%2C alpha 1E subunit%2C transcript variant X2	91.3167	479.96	0.693333	2.985	2.10611	0.0432978
XM_015445828.1	GPR52	G protein-coupled receptor 52	869.667	176.5	9.7	2.22	-2.12743	0.0168413
XM_015451806.1	SV2A	synaptic vesicle glycoprotein 2A%2C transcript variant X2	140.17	1106.88	2.58	16.15	2.64609	0.00124298
XM_015456697.1	TCF7L2	transcription factor 7-like 2 (T-cell specific%2C HMG-box)%2C transcript variant X21	160.51	1322.86	3.04333	19.92	2.71049	0.000773239
XM_005542204.2	IGSF3	immunoglobulin superfamily member 3%2C transcript variant X4	359.523	1932.44	3.52333	15.265	2.11521	0.00460671
XM_005552388.2	CNR1	cannabinoid receptor 1 (brain)%2C transcript variant X2	2181.6	337.835	23.5967	4.37	-2.43288	0.0107329
XM_005569572.2	CHRNA4	cholinergic receptor%2C nicotinic alpha 4%2C transcript variant X1	99.6767	802.415	2.85333	18.14	2.66845	0.00230772
XM_015444164.1	SLC9A6	solute carrier family 9%2C subfamily A (NHE6%2C cation proton antiporter 6)%2C member 6%2C transcript variant X4	0	441.28	0.001	4.86	12.2467	5.31431e-07
XM_015449345.1	RCAN2	regulator of calcineurin 2%2C transcript variant X4	39.6367	217.66	0.756667	4.71	2.638	0.0602256
XM_005580342.2	GRIN1	glutamate receptor%2C ionotropic%2C N-methyl D-aspartate 1%2C transcript variant X8	57.68	265.995	1.45667	7.1	2.28515	0.0178765
XM_005580540.1	RALGDS	ral guanine nucleotide dissociation stimulator%2C transcript variant X4	436.027	73.57	8.11667	1.725	-2.23429	0.128653
XM_015437593.1	HIVEP3	human immunodeficiency virus type I enhancer binding protein 3%2C transcript variant X1	33.8833	258.21	0.17	1.33	2.96782	0.0314893
XM_005543797.2	RIMS3	regulating synaptic membrane exocytosis 3%2C transcript variant X2	981.23	5402.28	9.85	40.745	2.04843	0.0152573
XM_015429877.1	STK4	serine/threonine kinase 4%2C transcript variant X5	53.0067	374.97	0.666667	3.58	2.42492	0.105986
XM_005569112.1	YWHAB	tyrosine 3-monooxygenase/tryptophan 5-monooxygenase activation protein%2C beta%2C transcript variant X3	121.863	610.945	2.66667	10.89	2.02989	0.0127296
XM_005580765.2	DNM1	dynamin 1%2C transcript variant X3	233.36	0	4.75667	0.001	-12.2157	0.000545611
XM_005569027.2	PTPRT	protein tyrosine phosphatase%2C receptor type T%2C transcript variant X7	62.4767	418.675	0.393333	1.66	2.07736	0.344846
XM_005544071.2	HPCA	hippocalcin%2C transcript variant X1	5925.98	816.635	256.44	43.315	-2.56568	0.0106738
XM_015439457.1	DOCK9	dedicator of cytokinesis 9%2C transcript variant X14	0.0133333	340.9	0.001	2.405	11.2318	5.66536e-05
XM_005544932.2	GPR153	G protein-coupled receptor 153	272.603	1464.63	4.56	19.645	2.10706	0.00463064
XM_015457792.1	PLCB4	phospholipase C beta 4%2C transcript variant X2	47.1633	226.675	0.553333	2.225	2.00758	0.164357
XM_005545133.2	AGRN	agrin%2C transcript variant X1	6.31333	285.905	0.0533333	2	5.22882	0.00386557
XM_005568416.2	ADRA1D	adrenoceptor alpha 1D	42.95	354.42	1.03333	6.08	2.55677	0.0620049
XM_015450791.1	TRPC3	transient receptor potential cation channel%2C subfamily C%2C member 3%2C transcript variant X3	21.66	283.225	0.28	2.485	3.14975	0.0477715
XM_005582936.2	ARHGAP44	Rho GTPase activating protein 44%2C transcript variant X3	0	209.14	0.001	3.195	11.6416	0.000411021
XM_005550271.2	CDK14	cyclin-dependent kinase 14%2C transcript variant X4	234	1465.71	3.19	16.315	2.35457	0.00108793
XM_005585962.2	KL	klotho	32.3933	299.96	0.41	3.155	2.94394	0.0496774
XM_015446139.1	CADPS	Ca++-dependent secretion activator%2C transcript variant X7	0	213.585	0.001	2.375	11.2137	4.64205e-07
XM_015452591.1	RYR3	ryanodine receptor 3%2C transcript variant X2	228.53	0	0.9	0.001	-9.81378	0.000460358
XM_005551354.2	PTPRN2	protein tyrosine phosphatase%2C receptor type N2%2C transcript variant X1	19.4733	620.1	0.336667	7.785	4.5313	0.00710781
XM_005546158.2	GPR149	G protein-coupled receptor 149	342.647	52.855	4.27667	0.695	-2.6214	0.0128801
XM_015446304.1	PLXNA1	plexin A1	387.5	77.415	3.12667	0.42	-2.89616	0.03231
XM_005558557.2	DRD1	dopamine receptor D1%2C transcript variant X1	2283.79	391.14	34.51	6.62	-2.38211	0.00361955
XM_015450692.1	PPP3CA	protein phosphatase 3%2C catalytic subunit%2C alpha isozyme%2C transcript variant X7	226.147	7.005	3.61333	0.145	-4.63921	0.0127514
XM_015434120.1	DKK3	dickkopf WNT signaling pathway inhibitor 3%2C transcript variant X2	97.0167	2421.24	2.48667	45.17	4.18308	0.0074659
XM_005574465.2	COL4A3	collagen type IV alpha 3%2C transcript variant X1	49.1833	232.56	0.386667	1.64	2.08453	0.0678873
XM_005567296.2	DDX17	DEAD-box helicase 17%2C transcript variant X2	482.383	0	6.39333	0.001	-12.6424	0.00362592
XM_015454605.1	PTK2B	protein tyrosine kinase 2 beta%2C transcript variant X2	0	211.25	0.001	3.345	11.7078	1.98699e-07
XM_005558247.2	CAMK2A	calcium/calmodulin-dependent protein kinase II alpha%2C transcript variant X1	430.937	3213.7	5.82333	33.015	2.5032	0.00183373
XM_015433609.1	USP34	ubiquitin specific peptidase 34%2C transcript variant X2	547.52	2325.78	3.10667	12.88	2.05169	0.2293
XM_015433741.1	SLC8A1	solute carrier family 8 (sodium/calcium exchanger)%2C member 1%2C transcript variant X9	306.347	2023.66	3.28	17.63	2.42626	0.000988937
XM_015454609.1	CHRNA2	cholinergic receptor%2C nicotinic alpha 2%2C transcript variant X2	51.9033	431.33	0.493333	3.2	2.69744	0.00932896
XM_005550073.2	DGKB	diacylglycerol kinase beta%2C transcript variant X3	766.68	64.23	16.6133	1.44	-3.5282	4.53e-05
XM_015449990.1	ADRA2C	adrenoceptor alpha 2C	396.027	72.805	13.4933	2.63	-2.35911	0.00945286
XM_005558641.2	RGS14	regulator of G-protein signaling 14%2C transcript variant X5	3736.86	533.84	99.7967	16.505	-2.59609	0.00374779
XM_015435615.1	AMOTL1	angiomotin like 1%2C transcript variant X2	164.31	2608.97	1.34667	15.285	3.50465	0.000559445
XM_015430633.1	TMBIM6	transmembrane BAX inhibitor motif containing 6%2C transcript variant X2	18.4067	515.205	0.466667	9.735	4.38272	0.00233669
XM_005582876.2	PIK3R5	phosphoinositide-3-kinase regulatory subunit 5%2C transcript variant X1	729.65	156.96	10.7933	2.63	-2.03701	0.0262283
XM_015443786.1	TENM1	teneurin transmembrane protein 1	45.7667	219.95	0.25	1.015	2.02148	0.0549208
XM_005551570.2	GPR6	G protein-coupled receptor 6	251.247	41.79	8.61667	1.875	-2.20024	0.187841
XM_005578050.2	CHRM4	cholinergic receptor%2C muscarinic 4%2C transcript variant X1	305.623	56.735	6.70333	1.63	-2.04001	0.366417
XM_015446916.1	SYNJ1	synaptojanin 1%2C transcript variant X13	647.893	30.045	5.85667	0.18	-5.02401	0.00233828
XM_005578055.2	DGKZ	diacylglycerol kinase zeta%2C transcript variant X2	266.443	0	2.06333	0.001	-11.0108	2.41852e-06
XM_005567442.2	RBFOX2	RNA binding protein%2C fox-1 homolog (C. elegans) 2%2C transcript variant X17	0	511.49	0.001	3.7	11.8533	1.18748e-05
XM_015445436.1	ROBO2	roundabout guidance receptor 2%2C transcript variant X10	530.947	1.85	3.72667	0.015	-7.95678	1.9956e-08
XM_005545521.2	CLASP2	cytoplasmic linker associated protein 2%2C transcript variant X35	1497.23	80.08	15.0067	1.01	-3.89318	0.00871238
XM_015446130.1	PTPRG	protein tyrosine phosphatase%2C receptor type G%2C transcript variant X3	200.02	0	1.43333	0.001	-10.4852	0.000806706
XM_015446591.1	ROBO1	roundabout guidance receptor 1%2C transcript variant X2	26.7333	219.275	0.273333	1.77	2.69502	0.0247383
XM_005554558.2	SLIT2	slit guidance ligand 2%2C transcript variant X3	239.187	34.99	2.33333	0.275	-3.08489	0.1169
XM_005557197.2	SV2C	synaptic vesicle glycoprotein 2C	547.377	114.45	6.01667	1.46	-2.043	0.0351706
XM_015451463.1	MCTP1	multiple C2 domains%2C transmembrane 1%2C transcript variant X22	2018.96	246.87	18.6767	2.605	-2.84188	0.00229527
XM_015450595.1	TENM3	teneurin transmembrane protein 3%2C transcript variant X10	189.27	1074.17	1.21	5.52	2.18966	0.0994153
XM_005557043.2	ERBB2IP	erbb2 interacting protein%2C transcript variant X7	335.823	73.095	3.12333	0.64	-2.28694	0.0121698
XM_005552580.2	RIMS1	regulating synaptic membrane exocytosis 1%2C transcript variant X35	140.613	1167.89	1.83333	12.165	2.7302	0.000527347
XM_015434409.1	SPTBN2	spectrin beta%2C non-erythrocytic 2%2C transcript variant X4	151.317	852.56	1.15333	6.07	2.39589	0.177311
XM_015441260.1	RAP1GAP	RAP1 GTPase activating protein%2C transcript variant X12	80.45	632.51	1.92667	11.51	2.57871	0.0618851
XM_005581885.2	TJP2	tight junction protein 2%2C transcript variant X6	217.02	40.97	3.25667	0.79	-2.04347	0.204284
XM_015448501.1	PDE10A	phosphodiesterase 10A%2C transcript variant X11	6325.84	0	49.0667	0.001	-15.5825	5.16155e-06
XM_005586288.2	MCF2L	MCF.2 cell line derived transforming sequence like%2C transcript variant X13	13.6967	250.595	0.13	2.105	4.01724	0.0154229
XM_005539706.2	ACTN2	actinin alpha 2%2C transcript variant X1	502.86	94.55	8.00333	1.61	-2.31354	0.00704303
XM_005558392.2	CYFIP2	cytoplasmic FMR1 interacting protein 2%2C transcript variant X3	44.78	274.835	0.486667	2.25	2.20892	0.124357
XM_005570534.2	DNM1L	dynamin 1-like%2C transcript variant X3	487.54	0	6.79333	0.001	-12.7299	2.69126e-07
XM_015431212.1	KCNC2	potassium channel%2C voltage gated Shaw related subfamily C%2C member 2%2C transcript variant X8	134.6	667.19	1.65667	6.71	2.01803	0.138816
XM_015453964.1	SIPA1L1	signal-induced proliferation-associated 1 like 1%2C transcript variant X10	429.25	0	3.69667	0.001	-11.852	2.75304e-10
XM_015454342.1	NRXN3	neurexin 3%2C transcript variant X12	362	0	2.74667	0.001	-11.4235	0.00011868
XM_005560736.2	NDRG2	NDRG family member 2%2C transcript variant X19	4.50333	501.215	0.22	24.15	6.77838	3.18036e-05
XM_005559033.2	APBA2	amyloid beta precursor protein binding family A member 2%2C transcript variant X1	0.856667	341.015	0.0166667	7.395	8.79344	0.000148801
XM_015443122.1	ADGRG1	adhesion G protein-coupled receptor G1%2C transcript variant X19	21.3967	225.09	0.423333	3.4	3.00567	0.0269616
XM_005591875.2	ZNF423	zinc finger protein 423%2C transcript variant X3	58.6433	337.44	0.553333	2.35	2.08644	0.150582
XM_005591385.2	GPR139	G protein-coupled receptor 139	278.333	32	3.83667	0.495	-2.95435	0.0117462
XM_005540637.2	RASSF5	Ras association (RalGDS/AF-6) domain family member 5%2C transcript variant X1	50.0933	272.58	1.04333	4.475	2.10069	0.0803202
XM_015432418.1	TTN	titin%2C transcript variant X1	448.093	3.87	0.306667	0.001	-8.26053	0.000670609
XM_015440006.1	DTNA	dystrobrevin alpha%2C transcript variant X17	205.907	38.685	2	0.495	-2.0145	0.380117
XM_005590000.2	MYH14	myosin%2C heavy chain 14%2C non-muscle%2C transcript variant X6	19.6	320.085	0.223333	3.03	3.76205	0.0327391
XM_015435227.1	APBB1	amyloid beta precursor protein binding family B member 1%2C transcript variant X8	94.37	819.065	3.4	20.61	2.59974	0.0207092
XM_005567378.2	SSTR3	somatostatin receptor 3	41.8033	272.65	0.573333	2.885	2.33113	0.0452613
XM_005545044.2	GNB1	guanine nucleotide binding protein (G protein)%2C beta polypeptide 1%2C transcript variant X1	0	3031.61	0.001	52.215	15.6722	1.45903e-07
XM_005556706.2	PRLR	prolactin receptor%2C transcript variant X1	135.723	1059.14	0.69	4.42	2.67938	0.0556201

## Sheet: cell communication
id	Symbol	Description	Ctl-LGN_count	CaseL-LGN_count	Ctl-LGN_fpkm	CaseL-LGN_fpkm	log2(FC)	Pvalue
XM_015430145.1	M6PR	mannose-6-phosphate receptor (cation dependent)%2C transcript variant X4	40.96	226.11	1.01667	5.015	2.3024	0.0711292
XM_005569832.2	TSPAN9	tetraspanin 9%2C transcript variant X1	253.327	1317.04	3.58667	15.635	2.12406	0.00671711
XM_005543054.2	LRRC7	leucine rich repeat containing 7%2C transcript variant X3	101.633	703.28	0.936667	4.425	2.24007	0.233251
XM_015433247.1	INPP4A	inositol polyphosphate-4-phosphatase type I A%2C transcript variant X7	429.473	0	1.67	0.001	-10.7056	0.000151865
XM_015454144.1	CHGA	chromogranin A	67.0767	713.53	2.60333	18.15	2.80154	0.130358
XM_015457878.1	CSNK2A1	casein kinase 2%2C alpha 1 polypeptide%2C transcript variant X3	50.4267	316.84	2.41333	11.26	2.22211	0.128672
XM_005550621.2	WNT16	wingless-type MMTV integration site family member 16%2C transcript variant X1	764.66	109.165	15.7033	2.73	-2.5241	0.0169054
XM_005584558.2	WNT3	wingless-type MMTV integration site family member 3	38.07	484.385	0.793333	8.01	3.3358	0.0120018
XM_015437843.1	DDX5	DEAD-box helicase 5%2C transcript variant X3	8.15333	313.955	0.24	7.445	4.95517	0.0081884
XM_005571829.2	KITLG	KIT ligand%2C transcript variant X1	500.55	2434.4	5.77333	23.455	2.02242	0.00171597
XM_015446014.1	NEK4	NIMA related kinase 4%2C transcript variant X4	5.40333	262.09	0.123333	4.92	5.31802	0.0267995
XM_005547944.2	KALRN	kalirin%2C RhoGEF kinase%2C transcript variant X18	87.56	494.24	0.99	4.695	2.24562	0.011042
XM_015457706.1	LAMA5	laminin subunit alpha 5	19.8267	202.36	0.123333	0.91	2.8833	0.0841346
XM_015444019.1	ARHGEF9	Cdc42 guanine nucleotide exchange factor 9%2C transcript variant X6	284.36	72.05	3.89667	0.815	-2.25737	0.019331
XM_005584025.2	PPP1R1B	protein phosphatase 1 regulatory inhibitor subunit 1B	4364.12	685.915	111.28	19.265	-2.53014	0.00192852
XM_005540483.2	CHI3L1	chitinase 3 like 1	46.2967	237.175	1.53	6.58	2.10456	0.0473748
XM_005585634.1	DCLK1	doublecortin like kinase 1%2C transcript variant X4	2094.57	347.84	18.92	3.72	-2.34654	0.00987449
XM_005570241.2	RERG	RAS-like%2C estrogen-regulated%2C growth inhibitor%2C transcript variant X1	283.147	58.845	7.91333	1.815	-2.12432	0.0390282
XM_015446629.1	RGS8	regulator of G-protein signaling 8%2C transcript variant X6	29.8367	413.865	0.326667	4.4	3.75161	0.00371966
XM_015438711.1	TEX2	testis expressed 2%2C transcript variant X2	0	353.935	0.001	3.475	11.7628	5.06472e-05
XM_015431933.1	UGGT1	UDP-glucose glycoprotein glucosyltransferase 1%2C transcript variant X2	10.6633	217.07	0.0833333	1.4	4.07039	0.093378
XM_015430623.1	SYT1	synaptotagmin 1%2C transcript variant X2	452.16	17.36	6.82667	0.205	-5.05749	0.0264173
XM_005559993.2	HCN4	hyperpolarization activated cyclic nucleotide gated potassium channel 4	119.27	726.34	1.22667	6	2.29022	0.0046555
XM_005560066.2	SEMA7A	semaphorin 7A (John Milton Hagen blood group)	160.737	959.24	2.81	13.335	2.24658	0.00506108
XM_005583735.2	SPAG9	sperm associated antigen 9%2C transcript variant X3	29.2333	318.3	0.36	3.23	3.16547	0.0323898
XM_015438016.1	RGS9	regulator of G-protein signaling 9	1814.87	271.035	40.9767	7.05	-2.53911	0.00400272
XM_015457139.1	EP300	E1A binding protein p300%2C transcript variant X1	409.037	71.08	3.16	0.65	-2.28141	0.118923
XM_005579456.2	BIRC3	baculoviral IAP repeat containing 3	313.667	38.5	2.92333	0.39	-2.90607	0.00727474
XM_005575201.2	SLC5A7	solute carrier family 5 (sodium/choline cotransporter)%2C member 7	386.667	52	4.69333	0.79	-2.57069	0.0383851
XM_005574657.2	DGKD	diacylglycerol kinase delta%2C transcript variant X9	0	258.91	0.001	2.325	11.183	1.44164e-07
XM_015433056.1	HDAC4	histone deacetylase 4%2C transcript variant X4	65.63	276.915	0.543333	2.22	2.03065	0.0396193
XM_005547414.2	WNT5A	wingless-type MMTV integration site family member 5A	32.4567	282.91	0.406667	2.9	2.83413	0.00742434
XM_005556634.2	CDH6	cadherin 6%2C transcript variant X1	376.287	0.005	2.79	0.001	-11.446	0.00500828
XM_015450728.1	LEF1	lymphoid enhancer binding factor 1%2C transcript variant X1	20.4433	256.545	0.55	5.64	3.35819	0.00317057
XM_005550596.2	WNT2	wingless-type MMTV integration site family member 2	16.3933	264.84	0.403333	4.865	3.5924	0.0078318
XM_005577397.2	NRXN2	neurexin 2%2C transcript variant X15	97.2267	845.94	1.28	9.025	2.81778	0.141171
XM_005539858.2	ILDR2	immunoglobulin like domain containing receptor 2%2C transcript variant X1	592.873	3844.89	5.42667	26.58	2.2922	0.0105663
XM_005576346.2	OTOF	otoferlin%2C transcript variant X1	1546.81	187.395	13.85	2.09	-2.72831	0.0124109
XM_015446404.1	ATP6V1A	ATPase%2C H+ transporting%2C lysosomal 70kDa%2C V1 subunit A%2C transcript variant X2	10.6967	222.69	0.226667	4.035	4.15392	0.032829
XM_005558445.2	GABRB2	gamma-aminobutyric acid (GABA) A receptor%2C beta 2%2C transcript variant X2	227.55	0	2.10667	0.001	-11.0407	0.000460176
XM_015454461.1	DLC1	DLC1 Rho GTPase activating protein%2C transcript variant X2	0	553.93	0.001	4.09	11.9979	2.36783e-11
NM_001285103.1	CRH	corticotropin releasing hormone	48.2467	442.825	2.73	19.905	2.86616	0.0123286
XM_015434918.1	SLC1A2	solute carrier family 1 (glial high affinity glutamate transporter)%2C member 2%2C transcript variant X4	131.94	892.35	2.65667	14.08	2.40596	0.00969055
XM_005572129.2	BTBD11	BTB (POZ) domain containing 11%2C transcript variant X4	87.4633	500.745	1.59667	7.525	2.23663	0.0105585
XM_015451774.1	CAMK4	calcium/calmodulin-dependent protein kinase IV%2C transcript variant X2	667.573	0	3.39333	0.001	-11.7285	3.16584e-05
XM_005579505.2	GRIA4	glutamate receptor%2C ionotropic%2C AMPA 4%2C transcript variant X8	80.9133	672.63	2.00667	12.565	2.64654	0.00945791
XM_005564083.2	ADCY8	adenylate cyclase 8 (brain)%2C transcript variant X2	111.757	616.05	2.06667	9.16	2.14804	0.00831353
XM_005551224.2	PRKAG2	protein kinase%2C AMP-activated%2C gamma 2 non-catalytic subunit%2C transcript variant X6	951.34	226.425	28.4433	6.695	-2.08693	0.00794922
XM_015450467.1	KIT	KIT proto-oncogene receptor tyrosine kinase%2C transcript variant X6	50.57	269.435	0.606667	2.92	2.26699	0.127743
XM_015448090.1	DGKI	diacylglycerol kinase iota%2C transcript variant X4	950.93	13.6	10.9367	0.2	-5.77303	3.76194e-05
XM_015433901.1	DPYSL5	dihydropyrimidinase like 5%2C transcript variant X2	226.82	0	3.02	0.001	-11.5603	0.000418595
XM_005573206.2	KCNJ3	potassium channel%2C inwardly rectifying subfamily J%2C member 3%2C transcript variant X2	66.7433	415.56	2.83667	12.59	2.15001	0.141577
XM_015446153.1	PRICKLE2	prickle planar cell polarity protein 2%2C transcript variant X1	53.5433	292.54	0.483333	2.01	2.05611	0.150847
XM_005562943.2	PNOC	prepronociceptin%2C transcript variant X4	41.0767	485.285	2.42333	20.56	3.08478	0.00883437
XM_005558419.2	ADRA1B	adrenoceptor alpha 1B	39.3033	254.69	1.19667	5.855	2.29065	0.0523617
XM_005552662.2	DST	dystonin%2C transcript variant X10	341.843	0	0.876667	0.001	-9.77588	4.29866e-07
XM_005559137.2	RASGRP1	RAS guanyl releasing protein 1%2C transcript variant X1	0	257.23	0.001	2.54	11.3106	0.000191194
XM_015434787.1	MADD	MAP kinase activating death domain%2C transcript variant X34	49.8367	219.985	0.53	2.305	2.1207	0.131178
XM_005583730.2	WFIKKN2	WAP%2C follistatin/kazal%2C immunoglobulin%2C kunitz and netrin domain containing 2%2C transcript variant X1	24.5767	574.02	0.426667	7.325	4.10165	0.000752327
XM_005542584.2	GPR88	G protein-coupled receptor 88	1346.92	205.61	14.0967	2.515	-2.48672	0.00756992
XM_005545406.2	IL1RAP	interleukin 1 receptor accessory protein%2C transcript variant X1	97.4667	692.95	2.42	13.285	2.45672	0.00441282
XM_005586534.1	RNF152	ring finger protein 152%2C transcript variant X7	109.28	573.555	1.47	5.965	2.02071	0.0217407
XM_005562827.2	EGR3	early growth response 3%2C transcript variant X2	219.043	46.87	4.04	0.975	-2.05088	0.208819
XM_015438157.1	CDK5R1	cyclin-dependent kinase 5%2C regulatory subunit 1 (p35)%2C transcript variant X1	43	294.16	0.916667	5.215	2.5082	0.0756516
XM_005550147.2	TAC1	tachykinin precursor 1%2C transcript variant X1	1219.74	179.85	63.1867	10.945	-2.52935	0.00781072
XM_005542925.2	ADGRL2	adhesion G protein-coupled receptor L2%2C transcript variant X12	381.703	104.245	4.31667	0.96	-2.16881	0.0246251
XM_005594716.2	FGF13	fibroblast growth factor 13%2C transcript variant X3	318.937	71.27	9.61667	2.325	-2.04831	0.0306736
XM_005563359.2	PENK	proenkephalin%2C transcript variant X1	3375.79	354.525	161.537	20.19	-3.00015	0.00226495
XM_005578752.2	SYT9	synaptotagmin 9%2C transcript variant X2	38.7867	299.215	1.54667	9.215	2.57482	0.0339418
XM_005548051.2	GSK3B	glycogen synthase kinase 3 beta%2C transcript variant X1	0	409.26	0.001	4.605	12.169	4.04541e-06
XM_005583836.2	MTMR4	myotubularin related protein 4%2C transcript variant X1	161.123	869.65	1.92333	8	2.05639	0.0147833
XM_005587473.2	DIRAS1	DIRAS family%2C GTP-binding RAS-like 1	386.943	2176.47	6.94667	30.69	2.14338	0.00700836
XM_015452993.1	SMAD3	SMAD family member 3%2C transcript variant X3	234.793	64.18	1.71	0.425	-2.00846	0.12215
XM_005590830.2	CACNA1H	calcium channel%2C voltage-dependent%2C T type%2C alpha 1H subunit%2C transcript variant X2	267.927	20.34	2.20667	0.215	-3.35946	0.025986
XM_015457575.1	ADORA2A	adenosine A2a receptor%2C transcript variant X6	973.97	115.83	25.7867	2.995	-3.106	0.000218709
XM_005585737.2	DGKH	diacylglycerol kinase eta%2C transcript variant X1	257.28	9.825	3.54	0.17	-4.38014	0.00296008
XM_005565930.2	HTR7	5-hydroxytryptamine (serotonin) receptor 7%2C adenylate cyclase-coupled%2C transcript variant X2	42.43	434.2	0.543333	4.45	3.0339	0.0235994
XM_005541463.2	PAQR6	progestin and adipoQ receptor family member VI%2C transcript variant X1	12.8333	239.185	0.44	5.13	3.54338	0.141565
XM_015433652.1	CCDC88A	coiled-coil domain containing 88A%2C transcript variant X7	30.0333	435.205	0.28	3.215	3.52132	0.0648072
XM_005565103.2	RASSF4	Ras association (RalGDS/AF-6) domain family member 4%2C transcript variant X2	5.13333	223.315	0.126667	4.625	5.19034	0.00798138
XM_015450517.1	CAMK2D	calcium/calmodulin-dependent protein kinase II delta%2C transcript variant X15	31.96	462.545	0.53	5.57	3.39361	0.0157501
XM_005590372.2	TNNI3	troponin I type 3 (cardiac)	206.73	48.53	15.27	3.77	-2.01806	0.068828
XM_015434703.1	JAK1	Janus kinase 1%2C transcript variant X3	149.607	1001	2.93667	14.905	2.34354	0.0806538
XM_015433299.1	MAP4K4	mitogen-activated protein kinase kinase kinase kinase 4%2C transcript variant X19	0	220.365	0.001	1.455	10.5068	0.000341381
XM_005540565.2	NFASC	neurofascin%2C transcript variant X17	685.517	131.71	4.52333	0.83	-2.4462	0.033265
XM_005570603.2	PRICKLE1	prickle planar cell polarity protein 1%2C transcript variant X4	44.67	272.965	0.673333	4.475	2.73249	0.123036
XM_005556959.2	PDE4D	phosphodiesterase 4D%2C transcript variant X8	63.6133	273.71	0.453333	1.97	2.11955	0.0373724
XM_005545316.2	DLG1	discs large homolog 1%2C transcript variant X9	790.137	150.045	10.46	2.325	-2.16958	0.0223062
XM_005560596.2	MEF2A	myocyte enhancer factor 2A%2C transcript variant X3	63.2	473.11	0.84	4.425	2.39722	0.185158
XM_005574220.2	FN1	fibronectin 1%2C transcript variant X24	419.503	31.555	3.62	0.315	-3.52257	0.0010837
XM_015456749.1	ATRNL1	attractin like 1%2C transcript variant X4	73.8	391.255	1.26667	5.51	2.12102	0.233515
XM_005542220.2	VANGL1	VANGL planar cell polarity protein 1%2C transcript variant X1	81.7267	566.46	0.943333	5.225	2.46959	0.00424467
XM_015453019.1	MYO9A	myosin IXA%2C transcript variant X2	250.773	67.465	2.01333	0.415	-2.2784	0.124442
XM_015447760.1	AKAP9	A-kinase anchoring protein 9%2C transcript variant X5	321.233	67.455	1.59333	0.31	-2.36171	0.152091
XM_015434371.1	PITPNM1	phosphatidylinositol transfer protein%2C membrane associated 1%2C transcript variant X2	43.3733	282.385	0.643333	3.375	2.39125	0.0416372
XM_005551754.2	RSPO3	R-spondin 3	27.57	245.93	0.923333	6.935	2.90897	0.0111862
XM_005562180.2	BCL11B	B-cell CLL/lymphoma 11B%2C transcript variant X1	520.487	98.895	5.34667	1.255	-2.09095	0.0613405
XM_005583709.2	CACNA1G	calcium channel%2C voltage-dependent%2C T type%2C alpha 1G subunit%2C transcript variant X2	489.363	2594.34	4.57667	18.42	2.0089	0.0224007
XM_005555344.2	MAPK10	mitogen-activated protein kinase 10%2C transcript variant X6	0.00333333	422.045	0.001	6.69	12.7078	2.82414e-08
XM_015440977.1	RYR1	ryanodine receptor 1 (skeletal)	77.99	739.145	0.356667	3.19	3.16091	0.0130267
XM_015450393.1	G3BP2	GTPase activating protein (SH3 domain) binding protein 2%2C transcript variant X5	30.4067	244.795	0.5	2.855	2.51349	0.205889
XM_005539844.2	RXRG	retinoid X receptor gamma%2C transcript variant X1	2575.87	324.875	71.2533	10.415	-2.77429	0.00275628
XM_015442687.1	MTOR	mechanistic target of rapamycin (serine/threonine kinase)%2C transcript variant X3	95.8467	1525.73	0.96	10.18	3.40656	0.0671272
XM_015438059.1	MACF1	microtubule-actin crosslinking factor 1%2C transcript variant X39	676.423	105.26	1.74333	0.355	-2.29596	0.15678
XM_015453326.1	AKAP13	A-kinase anchoring protein 13%2C transcript variant X3	61.5767	304.09	0.31	1.335	2.1065	0.0230572
XM_015433524.1	DCTN1	dynactin subunit 1%2C transcript variant X3	241.843	0	3.40667	0.001	-11.7341	0.000473854
XM_015455949.1	ARHGEF2	Rho/Rac guanine nucleotide exchange factor 2%2C transcript variant X15	50.57	340.815	0.733333	4.36	2.57179	0.160016
XM_005579675.1	DRD2	dopamine receptor D2	1427.32	187.465	34.1667	5.275	-2.69535	0.00395278
XM_015448938.1	GRM1	glutamate receptor%2C metabotropic 1%2C transcript variant X3	121.307	572.705	1.13	4.67	2.0471	0.0062142
NM_001283830.1	LRRTM3	leucine rich repeat transmembrane neuronal 3	208.42	41.285	3.90667	0.96	-2.02483	0.194876
XM_005539667.2	OPN3	opsin 3	188.177	1762.89	6.49	47.77	2.87981	0.000582989
XM_005539677.2	RGS7	regulator of G-protein signaling 7%2C transcript variant X3	6.93667	225.87	0.173333	4.585	4.7253	0.0500338
XM_015449979.1	RPS6KC1	ribosomal protein S6 kinase%2C 52kDa%2C polypeptide 1%2C transcript variant X13	0	328.625	0.001	3.235	11.6595	6.85918e-05
XM_015446514.1	CACNA1E	calcium channel%2C voltage-dependent%2C R type%2C alpha 1E subunit%2C transcript variant X2	91.3167	479.96	0.693333	2.985	2.10611	0.0432978
XM_015445828.1	GPR52	G protein-coupled receptor 52	869.667	176.5	9.7	2.22	-2.12743	0.0168413
XM_015451806.1	SV2A	synaptic vesicle glycoprotein 2A%2C transcript variant X2	140.17	1106.88	2.58	16.15	2.64609	0.00124298
XM_015456697.1	TCF7L2	transcription factor 7-like 2 (T-cell specific%2C HMG-box)%2C transcript variant X21	160.51	1322.86	3.04333	19.92	2.71049	0.000773239
XM_005542204.2	IGSF3	immunoglobulin superfamily member 3%2C transcript variant X4	359.523	1932.44	3.52333	15.265	2.11521	0.00460671
XM_005552388.2	CNR1	cannabinoid receptor 1 (brain)%2C transcript variant X2	2181.6	337.835	23.5967	4.37	-2.43288	0.0107329
XM_005569572.2	CHRNA4	cholinergic receptor%2C nicotinic alpha 4%2C transcript variant X1	99.6767	802.415	2.85333	18.14	2.66845	0.00230772
XM_015444164.1	SLC9A6	solute carrier family 9%2C subfamily A (NHE6%2C cation proton antiporter 6)%2C member 6%2C transcript variant X4	0	441.28	0.001	4.86	12.2467	5.31431e-07
XM_005542968.2	USP33	ubiquitin specific peptidase 33%2C transcript variant X2	0	221.6	0.001	3.075	11.5864	7.68759e-08
XM_015449345.1	RCAN2	regulator of calcineurin 2%2C transcript variant X4	39.6367	217.66	0.756667	4.71	2.638	0.0602256
XM_005580342.2	GRIN1	glutamate receptor%2C ionotropic%2C N-methyl D-aspartate 1%2C transcript variant X8	57.68	265.995	1.45667	7.1	2.28515	0.0178765
XM_005580540.1	RALGDS	ral guanine nucleotide dissociation stimulator%2C transcript variant X4	436.027	73.57	8.11667	1.725	-2.23429	0.128653
XM_015437593.1	HIVEP3	human immunodeficiency virus type I enhancer binding protein 3%2C transcript variant X1	33.8833	258.21	0.17	1.33	2.96782	0.0314893
XM_005543797.2	RIMS3	regulating synaptic membrane exocytosis 3%2C transcript variant X2	981.23	5402.28	9.85	40.745	2.04843	0.0152573
XM_015429877.1	STK4	serine/threonine kinase 4%2C transcript variant X5	53.0067	374.97	0.666667	3.58	2.42492	0.105986
XM_005569112.1	YWHAB	tyrosine 3-monooxygenase/tryptophan 5-monooxygenase activation protein%2C beta%2C transcript variant X3	121.863	610.945	2.66667	10.89	2.02989	0.0127296
XM_005580765.2	DNM1	dynamin 1%2C transcript variant X3	233.36	0	4.75667	0.001	-12.2157	0.000545611
XM_005569027.2	PTPRT	protein tyrosine phosphatase%2C receptor type T%2C transcript variant X7	62.4767	418.675	0.393333	1.66	2.07736	0.344846
XM_005544071.2	HPCA	hippocalcin%2C transcript variant X1	5925.98	816.635	256.44	43.315	-2.56568	0.0106738
XM_015439457.1	DOCK9	dedicator of cytokinesis 9%2C transcript variant X14	0.0133333	340.9	0.001	2.405	11.2318	5.66536e-05
XM_005544932.2	GPR153	G protein-coupled receptor 153	272.603	1464.63	4.56	19.645	2.10706	0.00463064
XM_015457792.1	PLCB4	phospholipase C beta 4%2C transcript variant X2	47.1633	226.675	0.553333	2.225	2.00758	0.164357
XM_005545133.2	AGRN	agrin%2C transcript variant X1	6.31333	285.905	0.0533333	2	5.22882	0.00386557
XM_005568416.2	ADRA1D	adrenoceptor alpha 1D	42.95	354.42	1.03333	6.08	2.55677	0.0620049
XM_015450791.1	TRPC3	transient receptor potential cation channel%2C subfamily C%2C member 3%2C transcript variant X3	21.66	283.225	0.28	2.485	3.14975	0.0477715
XM_005582936.2	ARHGAP44	Rho GTPase activating protein 44%2C transcript variant X3	0	209.14	0.001	3.195	11.6416	0.000411021
XM_005550271.2	CDK14	cyclin-dependent kinase 14%2C transcript variant X4	234	1465.71	3.19	16.315	2.35457	0.00108793
XM_005585962.2	KL	klotho	32.3933	299.96	0.41	3.155	2.94394	0.0496774
XM_015446139.1	CADPS	Ca++-dependent secretion activator%2C transcript variant X7	0	213.585	0.001	2.375	11.2137	4.64205e-07
XM_015452591.1	RYR3	ryanodine receptor 3%2C transcript variant X2	228.53	0	0.9	0.001	-9.81378	0.000460358
XM_005551354.2	PTPRN2	protein tyrosine phosphatase%2C receptor type N2%2C transcript variant X1	19.4733	620.1	0.336667	7.785	4.5313	0.00710781
XM_005546158.2	GPR149	G protein-coupled receptor 149	342.647	52.855	4.27667	0.695	-2.6214	0.0128801
XM_015446304.1	PLXNA1	plexin A1	387.5	77.415	3.12667	0.42	-2.89616	0.03231
XM_005558557.2	DRD1	dopamine receptor D1%2C transcript variant X1	2283.79	391.14	34.51	6.62	-2.38211	0.00361955
XM_015450692.1	PPP3CA	protein phosphatase 3%2C catalytic subunit%2C alpha isozyme%2C transcript variant X7	226.147	7.005	3.61333	0.145	-4.63921	0.0127514
XM_015434120.1	DKK3	dickkopf WNT signaling pathway inhibitor 3%2C transcript variant X2	97.0167	2421.24	2.48667	45.17	4.18308	0.0074659
XM_005574465.2	COL4A3	collagen type IV alpha 3%2C transcript variant X1	49.1833	232.56	0.386667	1.64	2.08453	0.0678873
XM_005567296.2	DDX17	DEAD-box helicase 17%2C transcript variant X2	482.383	0	6.39333	0.001	-12.6424	0.00362592
XM_015454605.1	PTK2B	protein tyrosine kinase 2 beta%2C transcript variant X2	0	211.25	0.001	3.345	11.7078	1.98699e-07
XM_005558247.2	CAMK2A	calcium/calmodulin-dependent protein kinase II alpha%2C transcript variant X1	430.937	3213.7	5.82333	33.015	2.5032	0.00183373
XM_015433609.1	USP34	ubiquitin specific peptidase 34%2C transcript variant X2	547.52	2325.78	3.10667	12.88	2.05169	0.2293
XM_015433741.1	SLC8A1	solute carrier family 8 (sodium/calcium exchanger)%2C member 1%2C transcript variant X9	306.347	2023.66	3.28	17.63	2.42626	0.000988937
XM_015454609.1	CHRNA2	cholinergic receptor%2C nicotinic alpha 2%2C transcript variant X2	51.9033	431.33	0.493333	3.2	2.69744	0.00932896
XM_005550073.2	DGKB	diacylglycerol kinase beta%2C transcript variant X3	766.68	64.23	16.6133	1.44	-3.5282	4.53e-05
XM_015449990.1	ADRA2C	adrenoceptor alpha 2C	396.027	72.805	13.4933	2.63	-2.35911	0.00945286
XM_005558641.2	RGS14	regulator of G-protein signaling 14%2C transcript variant X5	3736.86	533.84	99.7967	16.505	-2.59609	0.00374779
XM_015435615.1	AMOTL1	angiomotin like 1%2C transcript variant X2	164.31	2608.97	1.34667	15.285	3.50465	0.000559445
XM_015430633.1	TMBIM6	transmembrane BAX inhibitor motif containing 6%2C transcript variant X2	18.4067	515.205	0.466667	9.735	4.38272	0.00233669
XM_005582876.2	PIK3R5	phosphoinositide-3-kinase regulatory subunit 5%2C transcript variant X1	729.65	156.96	10.7933	2.63	-2.03701	0.0262283
XM_015443786.1	TENM1	teneurin transmembrane protein 1	45.7667	219.95	0.25	1.015	2.02148	0.0549208
XM_005551570.2	GPR6	G protein-coupled receptor 6	251.247	41.79	8.61667	1.875	-2.20024	0.187841
XM_005578050.2	CHRM4	cholinergic receptor%2C muscarinic 4%2C transcript variant X1	305.623	56.735	6.70333	1.63	-2.04001	0.366417
XM_015446916.1	SYNJ1	synaptojanin 1%2C transcript variant X13	647.893	30.045	5.85667	0.18	-5.02401	0.00233828
XM_005578055.2	DGKZ	diacylglycerol kinase zeta%2C transcript variant X2	266.443	0	2.06333	0.001	-11.0108	2.41852e-06
XM_005567442.2	RBFOX2	RNA binding protein%2C fox-1 homolog (C. elegans) 2%2C transcript variant X17	0	511.49	0.001	3.7	11.8533	1.18748e-05
XM_015445436.1	ROBO2	roundabout guidance receptor 2%2C transcript variant X10	530.947	1.85	3.72667	0.015	-7.95678	1.9956e-08
XM_005545521.2	CLASP2	cytoplasmic linker associated protein 2%2C transcript variant X35	1497.23	80.08	15.0067	1.01	-3.89318	0.00871238
XM_015446130.1	PTPRG	protein tyrosine phosphatase%2C receptor type G%2C transcript variant X3	200.02	0	1.43333	0.001	-10.4852	0.000806706
XM_015446591.1	ROBO1	roundabout guidance receptor 1%2C transcript variant X2	26.7333	219.275	0.273333	1.77	2.69502	0.0247383
XM_005554558.2	SLIT2	slit guidance ligand 2%2C transcript variant X3	239.187	34.99	2.33333	0.275	-3.08489	0.1169
XM_005557197.2	SV2C	synaptic vesicle glycoprotein 2C	547.377	114.45	6.01667	1.46	-2.043	0.0351706
XM_015451463.1	MCTP1	multiple C2 domains%2C transmembrane 1%2C transcript variant X22	2018.96	246.87	18.6767	2.605	-2.84188	0.00229527
XM_015450595.1	TENM3	teneurin transmembrane protein 3%2C transcript variant X10	189.27	1074.17	1.21	5.52	2.18966	0.0994153
XM_005557043.2	ERBB2IP	erbb2 interacting protein%2C transcript variant X7	335.823	73.095	3.12333	0.64	-2.28694	0.0121698
XM_005552580.2	RIMS1	regulating synaptic membrane exocytosis 1%2C transcript variant X35	140.613	1167.89	1.83333	12.165	2.7302	0.000527347
XM_015434409.1	SPTBN2	spectrin beta%2C non-erythrocytic 2%2C transcript variant X4	151.317	852.56	1.15333	6.07	2.39589	0.177311
XM_015441260.1	RAP1GAP	RAP1 GTPase activating protein%2C transcript variant X12	80.45	632.51	1.92667	11.51	2.57871	0.0618851
XM_005581885.2	TJP2	tight junction protein 2%2C transcript variant X6	217.02	40.97	3.25667	0.79	-2.04347	0.204284
XM_015448501.1	PDE10A	phosphodiesterase 10A%2C transcript variant X11	6325.84	0	49.0667	0.001	-15.5825	5.16155e-06
XM_005586288.2	MCF2L	MCF.2 cell line derived transforming sequence like%2C transcript variant X13	13.6967	250.595	0.13	2.105	4.01724	0.0154229
XM_005539706.2	ACTN2	actinin alpha 2%2C transcript variant X1	502.86	94.55	8.00333	1.61	-2.31354	0.00704303
XM_005558392.2	CYFIP2	cytoplasmic FMR1 interacting protein 2%2C transcript variant X3	44.78	274.835	0.486667	2.25	2.20892	0.124357
XM_005570534.2	DNM1L	dynamin 1-like%2C transcript variant X3	487.54	0	6.79333	0.001	-12.7299	2.69126e-07
XM_015431212.1	KCNC2	potassium channel%2C voltage gated Shaw related subfamily C%2C member 2%2C transcript variant X8	134.6	667.19	1.65667	6.71	2.01803	0.138816
XM_015453964.1	SIPA1L1	signal-induced proliferation-associated 1 like 1%2C transcript variant X10	429.25	0	3.69667	0.001	-11.852	2.75304e-10
XM_015454342.1	NRXN3	neurexin 3%2C transcript variant X12	362	0	2.74667	0.001	-11.4235	0.00011868
XM_005560736.2	NDRG2	NDRG family member 2%2C transcript variant X19	4.50333	501.215	0.22	24.15	6.77838	3.18036e-05
XM_005559033.2	APBA2	amyloid beta precursor protein binding family A member 2%2C transcript variant X1	0.856667	341.015	0.0166667	7.395	8.79344	0.000148801
XM_015443122.1	ADGRG1	adhesion G protein-coupled receptor G1%2C transcript variant X19	21.3967	225.09	0.423333	3.4	3.00567	0.0269616
XM_005591875.2	ZNF423	zinc finger protein 423%2C transcript variant X3	58.6433	337.44	0.553333	2.35	2.08644	0.150582
XM_005591385.2	GPR139	G protein-coupled receptor 139	278.333	32	3.83667	0.495	-2.95435	0.0117462
XM_005540637.2	RASSF5	Ras association (RalGDS/AF-6) domain family member 5%2C transcript variant X1	50.0933	272.58	1.04333	4.475	2.10069	0.0803202
XM_015432418.1	TTN	titin%2C transcript variant X1	448.093	3.87	0.306667	0.001	-8.26053	0.000670609
XM_015440006.1	DTNA	dystrobrevin alpha%2C transcript variant X17	205.907	38.685	2	0.495	-2.0145	0.380117
XM_005590000.2	MYH14	myosin%2C heavy chain 14%2C non-muscle%2C transcript variant X6	19.6	320.085	0.223333	3.03	3.76205	0.0327391
XM_015435227.1	APBB1	amyloid beta precursor protein binding family B member 1%2C transcript variant X8	94.37	819.065	3.4	20.61	2.59974	0.0207092
XM_005567378.2	SSTR3	somatostatin receptor 3	41.8033	272.65	0.573333	2.885	2.33113	0.0452613
XM_005545044.2	GNB1	guanine nucleotide binding protein (G protein)%2C beta polypeptide 1%2C transcript variant X1	0	3031.61	0.001	52.215	15.6722	1.45903e-07
XM_005556706.2	PRLR	prolactin receptor%2C transcript variant X1	135.723	1059.14	0.69	4.42	2.67938	0.0556201

## Sheet: neurogenesis
id	Symbol	Description	Ctl-LGN_count	CaseL-LGN_count	Ctl-LGN_fpkm	CaseL-LGN_fpkm	log2(FC)	Pvalue
XM_005543054.2	LRRC7	leucine rich repeat containing 7%2C transcript variant X3	101.633	703.28	0.936667	4.425	2.24007	0.233251
XM_005550621.2	WNT16	wingless-type MMTV integration site family member 16%2C transcript variant X1	764.66	109.165	15.7033	2.73	-2.5241	0.0169054
XM_005584558.2	WNT3	wingless-type MMTV integration site family member 3	38.07	484.385	0.793333	8.01	3.3358	0.0120018
XM_015438570.1	HDAC5	histone deacetylase 5%2C transcript variant X8	337.367	0	4.33	0.001	-12.0802	4.11952e-10
XM_005547944.2	KALRN	kalirin%2C RhoGEF kinase%2C transcript variant X18	87.56	494.24	0.99	4.695	2.24562	0.011042
XM_005585634.1	DCLK1	doublecortin like kinase 1%2C transcript variant X4	2094.57	347.84	18.92	3.72	-2.34654	0.00987449
XM_015430623.1	SYT1	synaptotagmin 1%2C transcript variant X2	452.16	17.36	6.82667	0.205	-5.05749	0.0264173
XM_005560066.2	SEMA7A	semaphorin 7A (John Milton Hagen blood group)	160.737	959.24	2.81	13.335	2.24658	0.00506108
XM_005583735.2	SPAG9	sperm associated antigen 9%2C transcript variant X3	29.2333	318.3	0.36	3.23	3.16547	0.0323898
XM_005547414.2	WNT5A	wingless-type MMTV integration site family member 5A	32.4567	282.91	0.406667	2.9	2.83413	0.00742434
XM_015450728.1	LEF1	lymphoid enhancer binding factor 1%2C transcript variant X1	20.4433	256.545	0.55	5.64	3.35819	0.00317057
XM_005550596.2	WNT2	wingless-type MMTV integration site family member 2	16.3933	264.84	0.403333	4.865	3.5924	0.0078318
XM_005550309.2	ADAM22	ADAM metallopeptidase domain 22%2C transcript variant X10	454.67	106.9	3.13	0.735	-2.09035	0.0167504
XM_005558445.2	GABRB2	gamma-aminobutyric acid (GABA) A receptor%2C beta 2%2C transcript variant X2	227.55	0	2.10667	0.001	-11.0407	0.000460176
XM_005580072.2	FEZ1	fasciculation and elongation protein zeta 1%2C transcript variant X5	22.93	215.865	0.793333	6.54	3.04329	0.109265
XM_015450467.1	KIT	KIT proto-oncogene receptor tyrosine kinase%2C transcript variant X6	50.57	269.435	0.606667	2.92	2.26699	0.127743
XM_015433901.1	DPYSL5	dihydropyrimidinase like 5%2C transcript variant X2	226.82	0	3.02	0.001	-11.5603	0.000418595
XM_015454184.1	CLMN	calmin (calponin-like%2C transmembrane)%2C transcript variant X1	202.413	1181.22	4.46	21.985	2.3014	0.00122667
XM_015457323.1	NEFH	neurofilament%2C heavy polypeptide	297.927	2546.55	5.74	39.2	2.77173	0.00013505
XM_005545406.2	IL1RAP	interleukin 1 receptor accessory protein%2C transcript variant X1	97.4667	692.95	2.42	13.285	2.45672	0.00441282
XM_015438157.1	CDK5R1	cyclin-dependent kinase 5%2C regulatory subunit 1 (p35)%2C transcript variant X1	43	294.16	0.916667	5.215	2.5082	0.0756516
XM_005594716.2	FGF13	fibroblast growth factor 13%2C transcript variant X3	318.937	71.27	9.61667	2.325	-2.04831	0.0306736
XM_005563359.2	PENK	proenkephalin%2C transcript variant X1	3375.79	354.525	161.537	20.19	-3.00015	0.00226495
XM_005548051.2	GSK3B	glycogen synthase kinase 3 beta%2C transcript variant X1	0	409.26	0.001	4.605	12.169	4.04541e-06
XM_015454509.1	PCM1	pericentriolar material 1%2C transcript variant X27	277.917	15.85	2.10667	0.15	-3.81193	0.009993
XM_005580191.2	OPCML	opioid binding protein/cell adhesion molecule-like%2C transcript variant X1	47.93	566.9	0.506667	4.37	3.10852	0.00299359
XM_005562190.2	EML1	echinoderm microtubule associated protein like 1%2C transcript variant X5	463.533	30.035	6.54667	0.545	-3.58643	0.0135522
XM_015457575.1	ADORA2A	adenosine A2a receptor%2C transcript variant X6	973.97	115.83	25.7867	2.995	-3.106	0.000218709
XM_015433652.1	CCDC88A	coiled-coil domain containing 88A%2C transcript variant X7	30.0333	435.205	0.28	3.215	3.52132	0.0648072
XM_015433299.1	MAP4K4	mitogen-activated protein kinase kinase kinase kinase 4%2C transcript variant X19	0	220.365	0.001	1.455	10.5068	0.000341381
XM_005561341.2	OTX2	orthodenticle homeobox 2%2C transcript variant X8	65.9433	346.075	1.84667	8.23	2.15597	0.0449818
XM_005540565.2	NFASC	neurofascin%2C transcript variant X17	685.517	131.71	4.52333	0.83	-2.4462	0.033265
NM_001284664.1	OLFM3	olfactomedin 3	287.103	1936.96	12.7367	65.4	2.3603	0.0041639
XM_005560596.2	MEF2A	myocyte enhancer factor 2A%2C transcript variant X3	63.2	473.11	0.84	4.425	2.39722	0.185158
XM_005574220.2	FN1	fibronectin 1%2C transcript variant X24	419.503	31.555	3.62	0.315	-3.52257	0.0010837
XM_005576433.2	ITSN2	intersectin 2%2C transcript variant X1	38.38	225.34	0.486667	2.375	2.28692	0.131481
XM_005562180.2	BCL11B	B-cell CLL/lymphoma 11B%2C transcript variant X1	520.487	98.895	5.34667	1.255	-2.09095	0.0613405
XM_005555344.2	MAPK10	mitogen-activated protein kinase 10%2C transcript variant X6	0.00333333	422.045	0.001	6.69	12.7078	2.82414e-08
XM_005546995.2	MAP4	microtubule associated protein 4%2C transcript variant X24	2192.18	414.725	23.07	5.555	-2.05416	0.194136
XM_015442687.1	MTOR	mechanistic target of rapamycin (serine/threonine kinase)%2C transcript variant X3	95.8467	1525.73	0.96	10.18	3.40656	0.0671272
XM_015438059.1	MACF1	microtubule-actin crosslinking factor 1%2C transcript variant X39	676.423	105.26	1.74333	0.355	-2.29596	0.15678
XM_015455949.1	ARHGEF2	Rho/Rac guanine nucleotide exchange factor 2%2C transcript variant X15	50.57	340.815	0.733333	4.36	2.57179	0.160016
XM_005579675.1	DRD2	dopamine receptor D2	1427.32	187.465	34.1667	5.275	-2.69535	0.00395278
XM_005540985.2	ENAH	enabled homolog (Drosophila)%2C transcript variant X14	222.063	0	2.86667	0.001	-11.4852	0.000527404
XM_005539998.2	DNM3	dynamin 3%2C transcript variant X1	247.723	0	2.00667	0.001	-10.9706	0.000402669
XM_005552388.2	CNR1	cannabinoid receptor 1 (brain)%2C transcript variant X2	2181.6	337.835	23.5967	4.37	-2.43288	0.0107329
XM_015431969.1	NTNG1	netrin G1%2C transcript variant X2	100.32	568.86	1.23	5.51	2.16339	0.0329076
XM_005594754.2	SLITRK2	SLIT and NTRK like family member 2%2C transcript variant X5	282.557	6.52	4.57	0.08	-5.83605	0.000179234
XM_015444164.1	SLC9A6	solute carrier family 9%2C subfamily A (NHE6%2C cation proton antiporter 6)%2C member 6%2C transcript variant X4	0	441.28	0.001	4.86	12.2467	5.31431e-07
XM_005542968.2	USP33	ubiquitin specific peptidase 33%2C transcript variant X2	0	221.6	0.001	3.075	11.5864	7.68759e-08
XM_005580292.2	NSMF	NMDA receptor synaptonuclear signaling and neuronal migration factor%2C transcript variant X13	150.303	773.585	3.42	14.105	2.04414	0.0158607
XM_005580342.2	GRIN1	glutamate receptor%2C ionotropic%2C N-methyl D-aspartate 1%2C transcript variant X8	57.68	265.995	1.45667	7.1	2.28515	0.0178765
XM_005545133.2	AGRN	agrin%2C transcript variant X1	6.31333	285.905	0.0533333	2	5.22882	0.00386557
XM_005582936.2	ARHGAP44	Rho GTPase activating protein 44%2C transcript variant X3	0	209.14	0.001	3.195	11.6416	0.000411021
XM_015439079.1	RNF6	ring finger protein (C3H2C3 type) 6%2C transcript variant X3	364.06	72.81	7.53667	1.81	-2.05794	0.173075
XM_005547724.2	CPNE9	copine family member IX%2C transcript variant X1	173.497	1643.1	5.97333	44.355	2.89249	0.00151616
XM_005546213.2	SHOX2	short stature homeobox 2	101.667	1031	2.40333	20.385	3.0844	0.000945792
XM_015435581.1	PICALM	phosphatidylinositol binding clathrin assembly protein%2C transcript variant X18	205.143	14.6	3.91	0.305	-3.68029	0.00264087
XM_015446304.1	PLXNA1	plexin A1	387.5	77.415	3.12667	0.42	-2.89616	0.03231
XM_005558557.2	DRD1	dopamine receptor D1%2C transcript variant X1	2283.79	391.14	34.51	6.62	-2.38211	0.00361955
XM_015450692.1	PPP3CA	protein phosphatase 3%2C catalytic subunit%2C alpha isozyme%2C transcript variant X7	226.147	7.005	3.61333	0.145	-4.63921	0.0127514
XM_005557858.2	SPOCK1	sparc/osteonectin%2C cwcv and kazal-like domains proteoglycan (testican) 1%2C transcript variant X1	910.507	4644.58	14.12	58.55	2.05193	0.0145123
XM_015454605.1	PTK2B	protein tyrosine kinase 2 beta%2C transcript variant X2	0	211.25	0.001	3.345	11.7078	1.98699e-07
XM_005579476.2	DYNC2H1	dynein%2C cytoplasmic 2%2C heavy chain 1%2C transcript variant X3	0	247.92	0.001	1.515	10.5651	2.70669e-05
XM_005558247.2	CAMK2A	calcium/calmodulin-dependent protein kinase II alpha%2C transcript variant X1	430.937	3213.7	5.82333	33.015	2.5032	0.00183373
XM_015457783.1	BTBD3	BTB (POZ) domain containing 3%2C transcript variant X6	205.15	1344.23	3.43333	16.11	2.23027	0.109863
XM_015449990.1	ADRA2C	adrenoceptor alpha 2C	396.027	72.805	13.4933	2.63	-2.35911	0.00945286
XM_005558641.2	RGS14	regulator of G-protein signaling 14%2C transcript variant X5	3736.86	533.84	99.7967	16.505	-2.59609	0.00374779
XM_005573315.2	SLC4A10	solute carrier family 4%2C sodium bicarbonate transporter%2C member 10%2C transcript variant X10	68.6233	337.995	0.796667	3.285	2.04385	0.0360034
XM_015436085.1	NTM	neurotrimin%2C transcript variant X6	279.167	60.435	6.82333	1.695	-2.00919	0.0682405
XM_015443786.1	TENM1	teneurin transmembrane protein 1	45.7667	219.95	0.25	1.015	2.02148	0.0549208
XM_005567442.2	RBFOX2	RNA binding protein%2C fox-1 homolog (C. elegans) 2%2C transcript variant X17	0	511.49	0.001	3.7	11.8533	1.18748e-05
XM_015445436.1	ROBO2	roundabout guidance receptor 2%2C transcript variant X10	530.947	1.85	3.72667	0.015	-7.95678	1.9956e-08
XM_005545521.2	CLASP2	cytoplasmic linker associated protein 2%2C transcript variant X35	1497.23	80.08	15.0067	1.01	-3.89318	0.00871238
XM_015446130.1	PTPRG	protein tyrosine phosphatase%2C receptor type G%2C transcript variant X3	200.02	0	1.43333	0.001	-10.4852	0.000806706
XM_005586646.2	ONECUT2	one cut homeobox 2	312.667	71	3.81667	0.925	-2.04479	0.0347341
XM_015446591.1	ROBO1	roundabout guidance receptor 1%2C transcript variant X2	26.7333	219.275	0.273333	1.77	2.69502	0.0247383
XM_005554558.2	SLIT2	slit guidance ligand 2%2C transcript variant X3	239.187	34.99	2.33333	0.275	-3.08489	0.1169
XM_015450595.1	TENM3	teneurin transmembrane protein 3%2C transcript variant X10	189.27	1074.17	1.21	5.52	2.18966	0.0994153
XM_005552580.2	RIMS1	regulating synaptic membrane exocytosis 1%2C transcript variant X35	140.613	1167.89	1.83333	12.165	2.7302	0.000527347
XM_015434409.1	SPTBN2	spectrin beta%2C non-erythrocytic 2%2C transcript variant X4	151.317	852.56	1.15333	6.07	2.39589	0.177311
XM_015441260.1	RAP1GAP	RAP1 GTPase activating protein%2C transcript variant X12	80.45	632.51	1.92667	11.51	2.57871	0.0618851
XM_015439388.1	MYCBP2	MYC binding protein 2%2C E3 ubiquitin protein ligase%2C transcript variant X22	0	804.505	0.001	3.24	11.6618	2.2188e-06
XM_005558392.2	CYFIP2	cytoplasmic FMR1 interacting protein 2%2C transcript variant X3	44.78	274.835	0.486667	2.25	2.20892	0.124357
XM_005570534.2	DNM1L	dynamin 1-like%2C transcript variant X3	487.54	0	6.79333	0.001	-12.7299	2.69126e-07
XM_015453964.1	SIPA1L1	signal-induced proliferation-associated 1 like 1%2C transcript variant X10	429.25	0	3.69667	0.001	-11.852	2.75304e-10
XM_015454342.1	NRXN3	neurexin 3%2C transcript variant X12	362	0	2.74667	0.001	-11.4235	0.00011868
XM_015432169.1	ZEB2	zinc finger E-box binding homeobox 2%2C transcript variant X8	297.927	0	2.00333	0.001	-10.9682	1.75358e-09
XM_015443122.1	ADGRG1	adhesion G protein-coupled receptor G1%2C transcript variant X19	21.3967	225.09	0.423333	3.4	3.00567	0.0269616
XM_015435227.1	APBB1	amyloid beta precursor protein binding family B member 1%2C transcript variant X8	94.37	819.065	3.4	20.61	2.59974	0.0207092

## Sheet: trans-synaptic signaling
id	Symbol	Description	Ctl-LGN_count	CaseL-LGN_count	Ctl-LGN_fpkm	CaseL-LGN_fpkm	log2(FC)	Pvalue
XM_015430623.1	SYT1	synaptotagmin 1%2C transcript variant X2	452.16	17.36	6.82667	0.205	-5.05749	0.0264173
XM_005575201.2	SLC5A7	solute carrier family 5 (sodium/choline cotransporter)%2C member 7	386.667	52	4.69333	0.79	-2.57069	0.0383851
XM_005577397.2	NRXN2	neurexin 2%2C transcript variant X15	97.2267	845.94	1.28	9.025	2.81778	0.141171
XM_005576346.2	OTOF	otoferlin%2C transcript variant X1	1546.81	187.395	13.85	2.09	-2.72831	0.0124109
XM_005558445.2	GABRB2	gamma-aminobutyric acid (GABA) A receptor%2C beta 2%2C transcript variant X2	227.55	0	2.10667	0.001	-11.0407	0.000460176
NM_001285103.1	CRH	corticotropin releasing hormone	48.2467	442.825	2.73	19.905	2.86616	0.0123286
XM_015434918.1	SLC1A2	solute carrier family 1 (glial high affinity glutamate transporter)%2C member 2%2C transcript variant X4	131.94	892.35	2.65667	14.08	2.40596	0.00969055
XM_005579505.2	GRIA4	glutamate receptor%2C ionotropic%2C AMPA 4%2C transcript variant X8	80.9133	672.63	2.00667	12.565	2.64654	0.00945791
XM_015448090.1	DGKI	diacylglycerol kinase iota%2C transcript variant X4	950.93	13.6	10.9367	0.2	-5.77303	3.76194e-05
XM_005562943.2	PNOC	prepronociceptin%2C transcript variant X4	41.0767	485.285	2.42333	20.56	3.08478	0.00883437
XM_005542584.2	GPR88	G protein-coupled receptor 88	1346.92	205.61	14.0967	2.515	-2.48672	0.00756992
XM_005562827.2	EGR3	early growth response 3%2C transcript variant X2	219.043	46.87	4.04	0.975	-2.05088	0.208819
XM_005550147.2	TAC1	tachykinin precursor 1%2C transcript variant X1	1219.74	179.85	63.1867	10.945	-2.52935	0.00781072
XM_005563359.2	PENK	proenkephalin%2C transcript variant X1	3375.79	354.525	161.537	20.19	-3.00015	0.00226495
XM_005578752.2	SYT9	synaptotagmin 9%2C transcript variant X2	38.7867	299.215	1.54667	9.215	2.57482	0.0339418
XM_005548051.2	GSK3B	glycogen synthase kinase 3 beta%2C transcript variant X1	0	409.26	0.001	4.605	12.169	4.04541e-06
XM_015457575.1	ADORA2A	adenosine A2a receptor%2C transcript variant X6	973.97	115.83	25.7867	2.995	-3.106	0.000218709
XM_005565930.2	HTR7	5-hydroxytryptamine (serotonin) receptor 7%2C adenylate cyclase-coupled%2C transcript variant X2	42.43	434.2	0.543333	4.45	3.0339	0.0235994
XM_005545316.2	DLG1	discs large homolog 1%2C transcript variant X9	790.137	150.045	10.46	2.325	-2.16958	0.0223062
XM_015447760.1	AKAP9	A-kinase anchoring protein 9%2C transcript variant X5	321.233	67.455	1.59333	0.31	-2.36171	0.152091
XM_005583709.2	CACNA1G	calcium channel%2C voltage-dependent%2C T type%2C alpha 1G subunit%2C transcript variant X2	489.363	2594.34	4.57667	18.42	2.0089	0.0224007
XM_005579675.1	DRD2	dopamine receptor D2	1427.32	187.465	34.1667	5.275	-2.69535	0.00395278
XM_015448938.1	GRM1	glutamate receptor%2C metabotropic 1%2C transcript variant X3	121.307	572.705	1.13	4.67	2.0471	0.0062142
XM_015446514.1	CACNA1E	calcium channel%2C voltage-dependent%2C R type%2C alpha 1E subunit%2C transcript variant X2	91.3167	479.96	0.693333	2.985	2.10611	0.0432978
XM_015451806.1	SV2A	synaptic vesicle glycoprotein 2A%2C transcript variant X2	140.17	1106.88	2.58	16.15	2.64609	0.00124298
XM_005552388.2	CNR1	cannabinoid receptor 1 (brain)%2C transcript variant X2	2181.6	337.835	23.5967	4.37	-2.43288	0.0107329
XM_005569572.2	CHRNA4	cholinergic receptor%2C nicotinic alpha 4%2C transcript variant X1	99.6767	802.415	2.85333	18.14	2.66845	0.00230772
XM_005580342.2	GRIN1	glutamate receptor%2C ionotropic%2C N-methyl D-aspartate 1%2C transcript variant X8	57.68	265.995	1.45667	7.1	2.28515	0.0178765
XM_005543797.2	RIMS3	regulating synaptic membrane exocytosis 3%2C transcript variant X2	981.23	5402.28	9.85	40.745	2.04843	0.0152573
XM_005580765.2	DNM1	dynamin 1%2C transcript variant X3	233.36	0	4.75667	0.001	-12.2157	0.000545611
XM_015446139.1	CADPS	Ca++-dependent secretion activator%2C transcript variant X7	0	213.585	0.001	2.375	11.2137	4.64205e-07
XM_005551354.2	PTPRN2	protein tyrosine phosphatase%2C receptor type N2%2C transcript variant X1	19.4733	620.1	0.336667	7.785	4.5313	0.00710781
XM_005546158.2	GPR149	G protein-coupled receptor 149	342.647	52.855	4.27667	0.695	-2.6214	0.0128801
XM_005558557.2	DRD1	dopamine receptor D1%2C transcript variant X1	2283.79	391.14	34.51	6.62	-2.38211	0.00361955
XM_015450692.1	PPP3CA	protein phosphatase 3%2C catalytic subunit%2C alpha isozyme%2C transcript variant X7	226.147	7.005	3.61333	0.145	-4.63921	0.0127514
XM_015454609.1	CHRNA2	cholinergic receptor%2C nicotinic alpha 2%2C transcript variant X2	51.9033	431.33	0.493333	3.2	2.69744	0.00932896
XM_005578050.2	CHRM4	cholinergic receptor%2C muscarinic 4%2C transcript variant X1	305.623	56.735	6.70333	1.63	-2.04001	0.366417
XM_015446916.1	SYNJ1	synaptojanin 1%2C transcript variant X13	647.893	30.045	5.85667	0.18	-5.02401	0.00233828
XM_005557197.2	SV2C	synaptic vesicle glycoprotein 2C	547.377	114.45	6.01667	1.46	-2.043	0.0351706
XM_005552580.2	RIMS1	regulating synaptic membrane exocytosis 1%2C transcript variant X35	140.613	1167.89	1.83333	12.165	2.7302	0.000527347
XM_005559033.2	APBA2	amyloid beta precursor protein binding family A member 2%2C transcript variant X1	0.856667	341.015	0.0166667	7.395	8.79344	0.000148801
XM_015440006.1	DTNA	dystrobrevin alpha%2C transcript variant X17	205.907	38.685	2	0.495	-2.0145	0.380117
XM_005567378.2	SSTR3	somatostatin receptor 3	41.8033	272.65	0.573333	2.885	2.33113	0.0452613

## Sheet: multicellular organismal proces
id	Symbol	Description	Ctl-LGN_count	CaseL-LGN_count	Ctl-LGN_fpkm	CaseL-LGN_fpkm	log2(FC)	Pvalue
XM_005583688.2	SPATA20	spermatogenesis associated 20%2C transcript variant X1	62.8133	332.105	1.59667	6.62	2.05177	0.0400645
XM_005543054.2	LRRC7	leucine rich repeat containing 7%2C transcript variant X3	101.633	703.28	0.936667	4.425	2.24007	0.233251
XM_005566228.2	SEMA4G	semaphorin 4G%2C transcript variant X1	28.17	292.825	0.493333	3.805	2.94726	0.104596
XM_015454144.1	CHGA	chromogranin A	67.0767	713.53	2.60333	18.15	2.80154	0.130358
XM_005592086.2	MMP15	matrix metallopeptidase 15	34.0167	645.89	0.5	7.185	3.84499	9.85947e-05
XM_005550621.2	WNT16	wingless-type MMTV integration site family member 16%2C transcript variant X1	764.66	109.165	15.7033	2.73	-2.5241	0.0169054
XM_005584558.2	WNT3	wingless-type MMTV integration site family member 3	38.07	484.385	0.793333	8.01	3.3358	0.0120018
XM_015437843.1	DDX5	DEAD-box helicase 5%2C transcript variant X3	8.15333	313.955	0.24	7.445	4.95517	0.0081884
XM_015438570.1	HDAC5	histone deacetylase 5%2C transcript variant X8	337.367	0	4.33	0.001	-12.0802	4.11952e-10
XM_005571829.2	KITLG	KIT ligand%2C transcript variant X1	500.55	2434.4	5.77333	23.455	2.02242	0.00171597
XM_005547944.2	KALRN	kalirin%2C RhoGEF kinase%2C transcript variant X18	87.56	494.24	0.99	4.695	2.24562	0.011042
XM_015432197.1	RIF1	replication timing regulatory factor 1%2C transcript variant X3	244.493	0	1.85333	0.001	-10.8559	0.000400398
XM_015449878.1	ATXN1	ataxin 1%2C transcript variant X6	238.7	31.145	1.66	0.245	-2.76033	0.0860655
XM_005567735.2	SEZ6L	seizure related 6 homolog (mouse)-like%2C transcript variant X3	88.9867	492.265	1.12333	4.69	2.0618	0.131061
XM_015434992.1	TPH1	tryptophan hydroxylase 1%2C transcript variant X2	212.483	0	3.56667	0.001	-11.8004	0.0102429
XM_015457706.1	LAMA5	laminin subunit alpha 5	19.8267	202.36	0.123333	0.91	2.8833	0.0841346
XM_005584025.2	PPP1R1B	protein phosphatase 1 regulatory inhibitor subunit 1B	4364.12	685.915	111.28	19.265	-2.53014	0.00192852
XM_005540483.2	CHI3L1	chitinase 3 like 1	46.2967	237.175	1.53	6.58	2.10456	0.0473748
XM_005585634.1	DCLK1	doublecortin like kinase 1%2C transcript variant X4	2094.57	347.84	18.92	3.72	-2.34654	0.00987449
XM_015430623.1	SYT1	synaptotagmin 1%2C transcript variant X2	452.16	17.36	6.82667	0.205	-5.05749	0.0264173
XM_015452557.1	HERC2	HECT and RLD domain containing E3 ubiquitin protein ligase 2%2C transcript variant X6	43.6167	343.685	0.24	1.19	2.30986	0.3186
XM_015442924.1	AARS	alanyl-tRNA synthetase%2C transcript variant X2	70.61	1441.49	1.36667	21.135	3.9509	0.0430968
XM_005559993.2	HCN4	hyperpolarization activated cyclic nucleotide gated potassium channel 4	119.27	726.34	1.22667	6	2.29022	0.0046555
XM_005560066.2	SEMA7A	semaphorin 7A (John Milton Hagen blood group)	160.737	959.24	2.81	13.335	2.24658	0.00506108
XM_005583735.2	SPAG9	sperm associated antigen 9%2C transcript variant X3	29.2333	318.3	0.36	3.23	3.16547	0.0323898
XM_015438016.1	RGS9	regulator of G-protein signaling 9	1814.87	271.035	40.9767	7.05	-2.53911	0.00400272
XM_015457139.1	EP300	E1A binding protein p300%2C transcript variant X1	409.037	71.08	3.16	0.65	-2.28141	0.118923
XM_005579456.2	BIRC3	baculoviral IAP repeat containing 3	313.667	38.5	2.92333	0.39	-2.90607	0.00727474
XM_015432234.1	TANC1	tetratricopeptide repeat%2C ankyrin repeat and coiled-coil containing 1%2C transcript variant X2	46.02	356.235	0.376667	2.535	2.75063	0.00440917
XM_005574657.2	DGKD	diacylglycerol kinase delta%2C transcript variant X9	0	258.91	0.001	2.325	11.183	1.44164e-07
XM_005575650.2	ADD2	adducin 2%2C transcript variant X3	1359.36	0.07	10.2067	0.001	-13.3172	2.84235e-19
XM_015433056.1	HDAC4	histone deacetylase 4%2C transcript variant X4	65.63	276.915	0.543333	2.22	2.03065	0.0396193
XM_005547414.2	WNT5A	wingless-type MMTV integration site family member 5A	32.4567	282.91	0.406667	2.9	2.83413	0.00742434
XM_015431355.1	RAB7A	RAB7A%2C member RAS oncogene family%2C transcript variant X3	8.06667	686.05	0.306667	21.73	6.14687	0.000310497
XM_015450728.1	LEF1	lymphoid enhancer binding factor 1%2C transcript variant X1	20.4433	256.545	0.55	5.64	3.35819	0.00317057
XM_015450724.1	PAPSS1	3'-phosphoadenosine 5'-phosphosulfate synthase 1%2C transcript variant X4	261.223	40.515	7.19	1.385	-2.37611	0.133865
XM_005550596.2	WNT2	wingless-type MMTV integration site family member 2	16.3933	264.84	0.403333	4.865	3.5924	0.0078318
XM_005577397.2	NRXN2	neurexin 2%2C transcript variant X15	97.2267	845.94	1.28	9.025	2.81778	0.141171
XM_005550309.2	ADAM22	ADAM metallopeptidase domain 22%2C transcript variant X10	454.67	106.9	3.13	0.735	-2.09035	0.0167504
XM_015442747.1	ZFHX3	zinc finger homeobox 3%2C transcript variant X2	61.1233	393.145	0.243333	1.33	2.45042	0.0305046
XM_005539858.2	ILDR2	immunoglobulin like domain containing receptor 2%2C transcript variant X1	592.873	3844.89	5.42667	26.58	2.2922	0.0105663
XM_015447139.1	HMCN1	hemicentin 1%2C transcript variant X11	35.6933	347.915	0.153333	1.09	2.82958	0.049145
XM_005576346.2	OTOF	otoferlin%2C transcript variant X1	1546.81	187.395	13.85	2.09	-2.72831	0.0124109
XM_005558445.2	GABRB2	gamma-aminobutyric acid (GABA) A receptor%2C beta 2%2C transcript variant X2	227.55	0	2.10667	0.001	-11.0407	0.000460176
XM_015454461.1	DLC1	DLC1 Rho GTPase activating protein%2C transcript variant X2	0	553.93	0.001	4.09	11.9979	2.36783e-11
NM_001285103.1	CRH	corticotropin releasing hormone	48.2467	442.825	2.73	19.905	2.86616	0.0123286
XM_015434918.1	SLC1A2	solute carrier family 1 (glial high affinity glutamate transporter)%2C member 2%2C transcript variant X4	131.94	892.35	2.65667	14.08	2.40596	0.00969055
XM_005580072.2	FEZ1	fasciculation and elongation protein zeta 1%2C transcript variant X5	22.93	215.865	0.793333	6.54	3.04329	0.109265
XM_005585804.2	ZC3H13	zinc finger CCCH-type containing 13%2C transcript variant X10	269.9	40.96	2.17333	0.43	-2.3375	0.169219
XM_015451774.1	CAMK4	calcium/calmodulin-dependent protein kinase IV%2C transcript variant X2	667.573	0	3.39333	0.001	-11.7285	3.16584e-05
XM_005579505.2	GRIA4	glutamate receptor%2C ionotropic%2C AMPA 4%2C transcript variant X8	80.9133	672.63	2.00667	12.565	2.64654	0.00945791
XM_005546033.2	ZIC1	Zic family member 1	123.35	1037.2	3.75	25.68	2.77568	0.000269212
XM_005564083.2	ADCY8	adenylate cyclase 8 (brain)%2C transcript variant X2	111.757	616.05	2.06667	9.16	2.14804	0.00831353
XM_005565362.2	KCNMA1	potassium channel%2C calcium activated large conductance subfamily M alpha%2C member 1%2C transcript variant X9	787.307	82.77	4.84333	0.56	-3.1125	0.0679868
XM_015450467.1	KIT	KIT proto-oncogene receptor tyrosine kinase%2C transcript variant X6	50.57	269.435	0.606667	2.92	2.26699	0.127743
XM_015448090.1	DGKI	diacylglycerol kinase iota%2C transcript variant X4	950.93	13.6	10.9367	0.2	-5.77303	3.76194e-05
XM_015433901.1	DPYSL5	dihydropyrimidinase like 5%2C transcript variant X2	226.82	0	3.02	0.001	-11.5603	0.000418595
XM_005548722.2	CBR3	carbonyl reductase 3	253.333	24.5	9.71667	1.115	-3.12342	0.0132909
XM_005573206.2	KCNJ3	potassium channel%2C inwardly rectifying subfamily J%2C member 3%2C transcript variant X2	66.7433	415.56	2.83667	12.59	2.15001	0.141577
XM_005547459.2	SLMAP	sarcolemma associated protein%2C transcript variant X2	245.04	0	3.48	0.001	-11.7649	0.000454734
XM_015448015.1	CCDC136	coiled-coil domain containing 136%2C transcript variant X8	353.77	1895.1	14.2367	62.7	2.13885	0.00364074
XM_015454184.1	CLMN	calmin (calponin-like%2C transmembrane)%2C transcript variant X1	202.413	1181.22	4.46	21.985	2.3014	0.00122667
XM_005562943.2	PNOC	prepronociceptin%2C transcript variant X4	41.0767	485.285	2.42333	20.56	3.08478	0.00883437
XM_005558419.2	ADRA1B	adrenoceptor alpha 1B	39.3033	254.69	1.19667	5.855	2.29065	0.0523617
XM_005559137.2	RASGRP1	RAS guanyl releasing protein 1%2C transcript variant X1	0	257.23	0.001	2.54	11.3106	0.000191194
XM_015447295.1	AQP1	aquaporin 1 (Colton blood group)%2C transcript variant X1	46.32	361	0.98	6.01	2.61651	0.0332227
XM_005583730.2	WFIKKN2	WAP%2C follistatin/kazal%2C immunoglobulin%2C kunitz and netrin domain containing 2%2C transcript variant X1	24.5767	574.02	0.426667	7.325	4.10165	0.000752327
XM_015457323.1	NEFH	neurofilament%2C heavy polypeptide	297.927	2546.55	5.74	39.2	2.77173	0.00013505
XM_015447447.1	TNS3	tensin 3%2C transcript variant X11	35.64	348.68	0.306667	2.35	2.93792	0.204894
XM_005542584.2	GPR88	G protein-coupled receptor 88	1346.92	205.61	14.0967	2.515	-2.48672	0.00756992
XM_005545406.2	IL1RAP	interleukin 1 receptor accessory protein%2C transcript variant X1	97.4667	692.95	2.42	13.285	2.45672	0.00441282
XM_005562827.2	EGR3	early growth response 3%2C transcript variant X2	219.043	46.87	4.04	0.975	-2.05088	0.208819
XM_015438157.1	CDK5R1	cyclin-dependent kinase 5%2C regulatory subunit 1 (p35)%2C transcript variant X1	43	294.16	0.916667	5.215	2.5082	0.0756516
XM_005550147.2	TAC1	tachykinin precursor 1%2C transcript variant X1	1219.74	179.85	63.1867	10.945	-2.52935	0.00781072
XM_005594097.2	DIAPH2	diaphanous related formin 2	205.45	43.115	2.53333	0.61	-2.05416	0.0769172
XM_005594716.2	FGF13	fibroblast growth factor 13%2C transcript variant X3	318.937	71.27	9.61667	2.325	-2.04831	0.0306736
XM_005563359.2	PENK	proenkephalin%2C transcript variant X1	3375.79	354.525	161.537	20.19	-3.00015	0.00226495
XM_005548051.2	GSK3B	glycogen synthase kinase 3 beta%2C transcript variant X1	0	409.26	0.001	4.605	12.169	4.04541e-06
XM_015432866.1	ASIC4	acid sensing ion channel subunit family member 4	44.3067	218.075	0.776667	3.115	2.00386	0.0745398
XM_015454509.1	PCM1	pericentriolar material 1%2C transcript variant X27	277.917	15.85	2.10667	0.15	-3.81193	0.009993
XM_015436678.1	PAPPA	pregnancy-associated plasma protein A%2C pappalysin 1	70.17	462.08	0.74	4.04	2.44876	0.00461143
XM_005580191.2	OPCML	opioid binding protein/cell adhesion molecule-like%2C transcript variant X1	47.93	566.9	0.506667	4.37	3.10852	0.00299359
XM_015452993.1	SMAD3	SMAD family member 3%2C transcript variant X3	234.793	64.18	1.71	0.425	-2.00846	0.12215
XM_005590830.2	CACNA1H	calcium channel%2C voltage-dependent%2C T type%2C alpha 1H subunit%2C transcript variant X2	267.927	20.34	2.20667	0.215	-3.35946	0.025986
XM_005562190.2	EML1	echinoderm microtubule associated protein like 1%2C transcript variant X5	463.533	30.035	6.54667	0.545	-3.58643	0.0135522
XM_015457575.1	ADORA2A	adenosine A2a receptor%2C transcript variant X6	973.97	115.83	25.7867	2.995	-3.106	0.000218709
XM_005585737.2	DGKH	diacylglycerol kinase eta%2C transcript variant X1	257.28	9.825	3.54	0.17	-4.38014	0.00296008
XM_005565930.2	HTR7	5-hydroxytryptamine (serotonin) receptor 7%2C adenylate cyclase-coupled%2C transcript variant X2	42.43	434.2	0.543333	4.45	3.0339	0.0235994
XM_015433652.1	CCDC88A	coiled-coil domain containing 88A%2C transcript variant X7	30.0333	435.205	0.28	3.215	3.52132	0.0648072
XM_015450517.1	CAMK2D	calcium/calmodulin-dependent protein kinase II delta%2C transcript variant X15	31.96	462.545	0.53	5.57	3.39361	0.0157501
XM_005571348.2	B4GALNT1	beta-1%2C4-N-acetyl-galactosaminyl transferase 1%2C transcript variant X3	261.613	42.91	3.40667	0.625	-2.44643	0.220795
XM_005590372.2	TNNI3	troponin I type 3 (cardiac)	206.73	48.53	15.27	3.77	-2.01806	0.068828
XM_015433299.1	MAP4K4	mitogen-activated protein kinase kinase kinase kinase 4%2C transcript variant X19	0	220.365	0.001	1.455	10.5068	0.000341381
XM_005561341.2	OTX2	orthodenticle homeobox 2%2C transcript variant X8	65.9433	346.075	1.84667	8.23	2.15597	0.0449818
XM_005540565.2	NFASC	neurofascin%2C transcript variant X17	685.517	131.71	4.52333	0.83	-2.4462	0.033265
XM_005570603.2	PRICKLE1	prickle planar cell polarity protein 1%2C transcript variant X4	44.67	272.965	0.673333	4.475	2.73249	0.123036
NM_001284664.1	OLFM3	olfactomedin 3	287.103	1936.96	12.7367	65.4	2.3603	0.0041639
XM_005556959.2	PDE4D	phosphodiesterase 4D%2C transcript variant X8	63.6133	273.71	0.453333	1.97	2.11955	0.0373724
XM_005545316.2	DLG1	discs large homolog 1%2C transcript variant X9	790.137	150.045	10.46	2.325	-2.16958	0.0223062
XM_005560596.2	MEF2A	myocyte enhancer factor 2A%2C transcript variant X3	63.2	473.11	0.84	4.425	2.39722	0.185158
XM_005574220.2	FN1	fibronectin 1%2C transcript variant X24	419.503	31.555	3.62	0.315	-3.52257	0.0010837
XM_005576433.2	ITSN2	intersectin 2%2C transcript variant X1	38.38	225.34	0.486667	2.375	2.28692	0.131481
XM_005542220.2	VANGL1	VANGL planar cell polarity protein 1%2C transcript variant X1	81.7267	566.46	0.943333	5.225	2.46959	0.00424467
XM_015453019.1	MYO9A	myosin IXA%2C transcript variant X2	250.773	67.465	2.01333	0.415	-2.2784	0.124442
XM_015447760.1	AKAP9	A-kinase anchoring protein 9%2C transcript variant X5	321.233	67.455	1.59333	0.31	-2.36171	0.152091
XM_015434371.1	PITPNM1	phosphatidylinositol transfer protein%2C membrane associated 1%2C transcript variant X2	43.3733	282.385	0.643333	3.375	2.39125	0.0416372
XM_005542191.2	MAN1A2	mannosidase%2C alpha%2C class 1A%2C member 2%2C transcript variant X3	313.177	21.115	2.60667	0.135	-4.27117	0.014063
XM_005551754.2	RSPO3	R-spondin 3	27.57	245.93	0.923333	6.935	2.90897	0.0111862
XM_005562180.2	BCL11B	B-cell CLL/lymphoma 11B%2C transcript variant X1	520.487	98.895	5.34667	1.255	-2.09095	0.0613405
XM_005558707.2	HNRNPAB	heterogeneous nuclear ribonucleoprotein A/B%2C transcript variant X1	28.0333	356.335	0.956667	9.57	3.32243	0.0954676
XM_005583709.2	CACNA1G	calcium channel%2C voltage-dependent%2C T type%2C alpha 1G subunit%2C transcript variant X2	489.363	2594.34	4.57667	18.42	2.0089	0.0224007
XM_005555344.2	MAPK10	mitogen-activated protein kinase 10%2C transcript variant X6	0.00333333	422.045	0.001	6.69	12.7078	2.82414e-08
XM_015440977.1	RYR1	ryanodine receptor 1 (skeletal)	77.99	739.145	0.356667	3.19	3.16091	0.0130267
XM_005546995.2	MAP4	microtubule associated protein 4%2C transcript variant X24	2192.18	414.725	23.07	5.555	-2.05416	0.194136
XM_015442687.1	MTOR	mechanistic target of rapamycin (serine/threonine kinase)%2C transcript variant X3	95.8467	1525.73	0.96	10.18	3.40656	0.0671272
XM_015438059.1	MACF1	microtubule-actin crosslinking factor 1%2C transcript variant X39	676.423	105.26	1.74333	0.355	-2.29596	0.15678
XM_015453326.1	AKAP13	A-kinase anchoring protein 13%2C transcript variant X3	61.5767	304.09	0.31	1.335	2.1065	0.0230572
XM_015433524.1	DCTN1	dynactin subunit 1%2C transcript variant X3	241.843	0	3.40667	0.001	-11.7341	0.000473854
XM_015455949.1	ARHGEF2	Rho/Rac guanine nucleotide exchange factor 2%2C transcript variant X15	50.57	340.815	0.733333	4.36	2.57179	0.160016
XM_005579675.1	DRD2	dopamine receptor D2	1427.32	187.465	34.1667	5.275	-2.69535	0.00395278
XM_015448938.1	GRM1	glutamate receptor%2C metabotropic 1%2C transcript variant X3	121.307	572.705	1.13	4.67	2.0471	0.0062142
XM_005540985.2	ENAH	enabled homolog (Drosophila)%2C transcript variant X14	222.063	0	2.86667	0.001	-11.4852	0.000527404
XM_005540525.2	ETNK2	ethanolamine kinase 2%2C transcript variant X2	741.937	91.455	19.27	2.885	-2.73971	0.00985184
XM_015448985.1	SYNE1	spectrin repeat containing%2C nuclear envelope 1%2C transcript variant X8	214.387	0.56	0.61	0.001	-9.25267	0.0114259
XM_015448768.1	UTRN	utrophin%2C transcript variant X13	581.993	100.52	7.86667	1.685	-2.223	0.128444
XM_005539998.2	DNM3	dynamin 3%2C transcript variant X1	247.723	0	2.00667	0.001	-10.9706	0.000402669
XM_005539935.2	F5	coagulation factor V	31	218.2	0.296667	1.645	2.47117	0.114861
XM_005539854.2	POGK	pogo transposable element with KRAB domain%2C transcript variant X1	25.8633	232.17	0.396667	3.38	3.09102	0.0920008
XM_015456697.1	TCF7L2	transcription factor 7-like 2 (T-cell specific%2C HMG-box)%2C transcript variant X21	160.51	1322.86	3.04333	19.92	2.71049	0.000773239
XM_005542204.2	IGSF3	immunoglobulin superfamily member 3%2C transcript variant X4	359.523	1932.44	3.52333	15.265	2.11521	0.00460671
XM_005552388.2	CNR1	cannabinoid receptor 1 (brain)%2C transcript variant X2	2181.6	337.835	23.5967	4.37	-2.43288	0.0107329
XM_015431969.1	NTNG1	netrin G1%2C transcript variant X2	100.32	568.86	1.23	5.51	2.16339	0.0329076
XM_005569572.2	CHRNA4	cholinergic receptor%2C nicotinic alpha 4%2C transcript variant X1	99.6767	802.415	2.85333	18.14	2.66845	0.00230772
XM_005594754.2	SLITRK2	SLIT and NTRK like family member 2%2C transcript variant X5	282.557	6.52	4.57	0.08	-5.83605	0.000179234
XM_015444164.1	SLC9A6	solute carrier family 9%2C subfamily A (NHE6%2C cation proton antiporter 6)%2C member 6%2C transcript variant X4	0	441.28	0.001	4.86	12.2467	5.31431e-07
XM_005542968.2	USP33	ubiquitin specific peptidase 33%2C transcript variant X2	0	221.6	0.001	3.075	11.5864	7.68759e-08
XM_005580292.2	NSMF	NMDA receptor synaptonuclear signaling and neuronal migration factor%2C transcript variant X13	150.303	773.585	3.42	14.105	2.04414	0.0158607
XM_005580342.2	GRIN1	glutamate receptor%2C ionotropic%2C N-methyl D-aspartate 1%2C transcript variant X8	57.68	265.995	1.45667	7.1	2.28515	0.0178765
XM_015437593.1	HIVEP3	human immunodeficiency virus type I enhancer binding protein 3%2C transcript variant X1	33.8833	258.21	0.17	1.33	2.96782	0.0314893
XM_005543837.2	COL9A2	collagen type IX alpha 2%2C transcript variant X1	0	271.655	0.001	5.805	12.5031	2.03849e-09
XM_015429877.1	STK4	serine/threonine kinase 4%2C transcript variant X5	53.0067	374.97	0.666667	3.58	2.42492	0.105986
XM_005580765.2	DNM1	dynamin 1%2C transcript variant X3	233.36	0	4.75667	0.001	-12.2157	0.000545611
XM_005544071.2	HPCA	hippocalcin%2C transcript variant X1	5925.98	816.635	256.44	43.315	-2.56568	0.0106738
XM_005581107.2	PTPN3	protein tyrosine phosphatase%2C non-receptor type 3%2C transcript variant X3	119.153	1179.85	1.99	15.7	2.97992	0.000766267
XM_015439457.1	DOCK9	dedicator of cytokinesis 9%2C transcript variant X14	0.0133333	340.9	0.001	2.405	11.2318	5.66536e-05
XM_005545133.2	AGRN	agrin%2C transcript variant X1	6.31333	285.905	0.0533333	2	5.22882	0.00386557
XM_005568416.2	ADRA1D	adrenoceptor alpha 1D	42.95	354.42	1.03333	6.08	2.55677	0.0620049
XM_015450791.1	TRPC3	transient receptor potential cation channel%2C subfamily C%2C member 3%2C transcript variant X3	21.66	283.225	0.28	2.485	3.14975	0.0477715
XM_005582936.2	ARHGAP44	Rho GTPase activating protein 44%2C transcript variant X3	0	209.14	0.001	3.195	11.6416	0.000411021
XM_015439079.1	RNF6	ring finger protein (C3H2C3 type) 6%2C transcript variant X3	364.06	72.81	7.53667	1.81	-2.05794	0.173075
XM_005554785.2	ATP8A1	ATPase%2C aminophospholipid transporter (APLT)%2C class I%2C type 8A%2C member 1%2C transcript variant X4	202.733	0.105	1.75333	0.001	-10.7759	0.00046666
XM_005547724.2	CPNE9	copine family member IX%2C transcript variant X1	173.497	1643.1	5.97333	44.355	2.89249	0.00151616
XM_005546213.2	SHOX2	short stature homeobox 2	101.667	1031	2.40333	20.385	3.0844	0.000945792
XM_005546158.2	GPR149	G protein-coupled receptor 149	342.647	52.855	4.27667	0.695	-2.6214	0.0128801
XM_005574869.2	HDLBP	high density lipoprotein binding protein%2C transcript variant X3	32.1267	234.325	0.333333	2.235	2.74524	0.054162
XM_015435581.1	PICALM	phosphatidylinositol binding clathrin assembly protein%2C transcript variant X18	205.143	14.6	3.91	0.305	-3.68029	0.00264087
XM_015446304.1	PLXNA1	plexin A1	387.5	77.415	3.12667	0.42	-2.89616	0.03231
XM_005558557.2	DRD1	dopamine receptor D1%2C transcript variant X1	2283.79	391.14	34.51	6.62	-2.38211	0.00361955
XM_005594686.2	FHL1	four and a half LIM domains 1%2C transcript variant X3	0	322.18	0.001	6.055	12.5639	7.45243e-05
XM_015450692.1	PPP3CA	protein phosphatase 3%2C catalytic subunit%2C alpha isozyme%2C transcript variant X7	226.147	7.005	3.61333	0.145	-4.63921	0.0127514
XM_005557858.2	SPOCK1	sparc/osteonectin%2C cwcv and kazal-like domains proteoglycan (testican) 1%2C transcript variant X1	910.507	4644.58	14.12	58.55	2.05193	0.0145123
XM_005578399.2	NAV2	neuron navigator 2%2C transcript variant X13	20.17	288.455	0.106667	1.235	3.53333	0.129528
XM_015448772.1	DDX39B	DEAD-box helicase 39B%2C transcript variant X1	37.5667	334.61	1.13667	7.935	2.80342	0.023577
XM_015434120.1	DKK3	dickkopf WNT signaling pathway inhibitor 3%2C transcript variant X2	97.0167	2421.24	2.48667	45.17	4.18308	0.0074659
XM_005574465.2	COL4A3	collagen type IV alpha 3%2C transcript variant X1	49.1833	232.56	0.386667	1.64	2.08453	0.0678873
XM_005574456.2	COL4A4	collagen type IV alpha 4%2C transcript variant X2	36.58	682.835	0.26	3.74	3.84645	4.48463e-05
XM_005567296.2	DDX17	DEAD-box helicase 17%2C transcript variant X2	482.383	0	6.39333	0.001	-12.6424	0.00362592
XM_015454605.1	PTK2B	protein tyrosine kinase 2 beta%2C transcript variant X2	0	211.25	0.001	3.345	11.7078	1.98699e-07
XM_005579476.2	DYNC2H1	dynein%2C cytoplasmic 2%2C heavy chain 1%2C transcript variant X3	0	247.92	0.001	1.515	10.5651	2.70669e-05
XM_005558247.2	CAMK2A	calcium/calmodulin-dependent protein kinase II alpha%2C transcript variant X1	430.937	3213.7	5.82333	33.015	2.5032	0.00183373
XM_015457783.1	BTBD3	BTB (POZ) domain containing 3%2C transcript variant X6	205.15	1344.23	3.43333	16.11	2.23027	0.109863
XM_015433741.1	SLC8A1	solute carrier family 8 (sodium/calcium exchanger)%2C member 1%2C transcript variant X9	306.347	2023.66	3.28	17.63	2.42626	0.000988937
XM_015454609.1	CHRNA2	cholinergic receptor%2C nicotinic alpha 2%2C transcript variant X2	51.9033	431.33	0.493333	3.2	2.69744	0.00932896
XM_005550073.2	DGKB	diacylglycerol kinase beta%2C transcript variant X3	766.68	64.23	16.6133	1.44	-3.5282	4.53e-05
XM_015449990.1	ADRA2C	adrenoceptor alpha 2C	396.027	72.805	13.4933	2.63	-2.35911	0.00945286
XM_005558641.2	RGS14	regulator of G-protein signaling 14%2C transcript variant X5	3736.86	533.84	99.7967	16.505	-2.59609	0.00374779
XM_015452979.1	MEGF11	multiple EGF like domains 11%2C transcript variant X12	1.30333	220.955	0.0233333	3.245	7.11968	2.7001e-05
XM_015451839.1	ALDH7A1	aldehyde dehydrogenase 7 family member A1%2C transcript variant X1	39.1267	209.095	1.19667	5.975	2.31992	0.109094
XM_005582876.2	PIK3R5	phosphoinositide-3-kinase regulatory subunit 5%2C transcript variant X1	729.65	156.96	10.7933	2.63	-2.03701	0.0262283
XM_005573315.2	SLC4A10	solute carrier family 4%2C sodium bicarbonate transporter%2C member 10%2C transcript variant X10	68.6233	337.995	0.796667	3.285	2.04385	0.0360034
XM_015436085.1	NTM	neurotrimin%2C transcript variant X6	279.167	60.435	6.82333	1.695	-2.00919	0.0682405
XM_015443786.1	TENM1	teneurin transmembrane protein 1	45.7667	219.95	0.25	1.015	2.02148	0.0549208
XM_005570289.1	PLEKHA5	pleckstrin homology domain containing A5%2C transcript variant X17	334.66	80.965	4.97333	1.15	-2.11258	0.0177192
XM_005582893.2	GAS7	growth arrest specific 7%2C transcript variant X4	7555.26	1704.08	60.8767	13.99	-2.12149	0.00353309
XM_015446916.1	SYNJ1	synaptojanin 1%2C transcript variant X13	647.893	30.045	5.85667	0.18	-5.02401	0.00233828
XM_005578055.2	DGKZ	diacylglycerol kinase zeta%2C transcript variant X2	266.443	0	2.06333	0.001	-11.0108	2.41852e-06
XM_005567442.2	RBFOX2	RNA binding protein%2C fox-1 homolog (C. elegans) 2%2C transcript variant X17	0	511.49	0.001	3.7	11.8533	1.18748e-05
XM_015445436.1	ROBO2	roundabout guidance receptor 2%2C transcript variant X10	530.947	1.85	3.72667	0.015	-7.95678	1.9956e-08
XM_005545521.2	CLASP2	cytoplasmic linker associated protein 2%2C transcript variant X35	1497.23	80.08	15.0067	1.01	-3.89318	0.00871238
XM_015446130.1	PTPRG	protein tyrosine phosphatase%2C receptor type G%2C transcript variant X3	200.02	0	1.43333	0.001	-10.4852	0.000806706
XM_005546165.2	MME	membrane metallo-endopeptidase%2C transcript variant X7	422.727	78.97	4.9	0.815	-2.58791	0.149117
XM_005586646.2	ONECUT2	one cut homeobox 2	312.667	71	3.81667	0.925	-2.04479	0.0347341
XM_005546357.2	PHC3	polyhomeotic homolog 3 (Drosophila)%2C transcript variant X4	241.56	20.93	1.19	0.135	-3.13993	0.163382
XM_015446591.1	ROBO1	roundabout guidance receptor 1%2C transcript variant X2	26.7333	219.275	0.273333	1.77	2.69502	0.0247383
XM_005554558.2	SLIT2	slit guidance ligand 2%2C transcript variant X3	239.187	34.99	2.33333	0.275	-3.08489	0.1169
XM_015450595.1	TENM3	teneurin transmembrane protein 3%2C transcript variant X10	189.27	1074.17	1.21	5.52	2.18966	0.0994153
XM_005552580.2	RIMS1	regulating synaptic membrane exocytosis 1%2C transcript variant X35	140.613	1167.89	1.83333	12.165	2.7302	0.000527347
XM_015434409.1	SPTBN2	spectrin beta%2C non-erythrocytic 2%2C transcript variant X4	151.317	852.56	1.15333	6.07	2.39589	0.177311
XM_015441260.1	RAP1GAP	RAP1 GTPase activating protein%2C transcript variant X12	80.45	632.51	1.92667	11.51	2.57871	0.0618851
XM_005581885.2	TJP2	tight junction protein 2%2C transcript variant X6	217.02	40.97	3.25667	0.79	-2.04347	0.204284
XM_015433089.1	KIF1A	kinesin family member 1A%2C transcript variant X9	352.087	55.385	4.48333	0.485	-3.20852	0.0453377
XM_005579622.2	TIMM8B	translocase of inner mitochondrial membrane 8 homolog B (yeast)	204.4	18.425	28.2	3.18	-3.1486	0.048193
XM_005539706.2	ACTN2	actinin alpha 2%2C transcript variant X1	502.86	94.55	8.00333	1.61	-2.31354	0.00704303
XM_015439388.1	MYCBP2	MYC binding protein 2%2C E3 ubiquitin protein ligase%2C transcript variant X22	0	804.505	0.001	3.24	11.6618	2.2188e-06
XM_005558392.2	CYFIP2	cytoplasmic FMR1 interacting protein 2%2C transcript variant X3	44.78	274.835	0.486667	2.25	2.20892	0.124357
XM_005570534.2	DNM1L	dynamin 1-like%2C transcript variant X3	487.54	0	6.79333	0.001	-12.7299	2.69126e-07
XM_015431212.1	KCNC2	potassium channel%2C voltage gated Shaw related subfamily C%2C member 2%2C transcript variant X8	134.6	667.19	1.65667	6.71	2.01803	0.138816
XM_015450432.1	HOPX	HOP homeobox%2C transcript variant X8	227.947	60.28	16.2433	3.75	-2.11489	0.0326908
XM_015453964.1	SIPA1L1	signal-induced proliferation-associated 1 like 1%2C transcript variant X10	429.25	0	3.69667	0.001	-11.852	2.75304e-10
XM_015454342.1	NRXN3	neurexin 3%2C transcript variant X12	362	0	2.74667	0.001	-11.4235	0.00011868
XM_005559033.2	APBA2	amyloid beta precursor protein binding family A member 2%2C transcript variant X1	0.856667	341.015	0.0166667	7.395	8.79344	0.000148801
XM_005559124.2	MEIS2	Meis homeobox 2%2C transcript variant X7	278.557	44.795	4.74	0.885	-2.42114	0.0319977
XM_015432169.1	ZEB2	zinc finger E-box binding homeobox 2%2C transcript variant X8	297.927	0	2.00333	0.001	-10.9682	1.75358e-09
XM_015443122.1	ADGRG1	adhesion G protein-coupled receptor G1%2C transcript variant X19	21.3967	225.09	0.423333	3.4	3.00567	0.0269616
XM_005591875.2	ZNF423	zinc finger protein 423%2C transcript variant X3	58.6433	337.44	0.553333	2.35	2.08644	0.150582
XM_015442057.1	CIC	capicua transcriptional repressor%2C transcript variant X6	62.3267	274.705	0.56	2.27	2.01919	0.147022
XM_005583150.2	KCNJ12	potassium channel%2C inwardly rectifying subfamily J%2C member 12%2C transcript variant X1	34.1833	200.98	0.49	2.32	2.24327	0.0568859
XM_015432418.1	TTN	titin%2C transcript variant X1	448.093	3.87	0.306667	0.001	-8.26053	0.000670609
XM_015438769.1	FAM20A	family with sequence similarity 20 member A%2C transcript variant X1	26.8433	266.625	0.81	6.475	2.99889	0.00642385
XM_015435248.1	SHANK2	SH3 and multiple ankyrin repeat domains 2	40.7633	820.385	0.283333	4.57	4.01162	0.0016708
XM_015440006.1	DTNA	dystrobrevin alpha%2C transcript variant X17	205.907	38.685	2	0.495	-2.0145	0.380117
XM_005590000.2	MYH14	myosin%2C heavy chain 14%2C non-muscle%2C transcript variant X6	19.6	320.085	0.223333	3.03	3.76205	0.0327391
XM_015435227.1	APBB1	amyloid beta precursor protein binding family B member 1%2C transcript variant X8	94.37	819.065	3.4	20.61	2.59974	0.0207092
XM_005567378.2	SSTR3	somatostatin receptor 3	41.8033	272.65	0.573333	2.885	2.33113	0.0452613
XM_005545044.2	GNB1	guanine nucleotide binding protein (G protein)%2C beta polypeptide 1%2C transcript variant X1	0	3031.61	0.001	52.215	15.6722	1.45903e-07
XM_005585987.2	DACH1	dachshund family transcription factor 1%2C transcript variant X2	288.573	50.275	4	0.75	-2.41504	0.0235418
XM_005556706.2	PRLR	prolactin receptor%2C transcript variant X1	135.723	1059.14	0.69	4.42	2.67938	0.0556201
XM_015445389.1	FOXP1	forkhead box P1%2C transcript variant X17	310.41	31.025	3.99333	0.51	-2.96902	0.042672

## Sheet: chemical synaptic transmission
id	Symbol	Description	Ctl-LGN_count	CaseL-LGN_count	Ctl-LGN_fpkm	CaseL-LGN_fpkm	log2(FC)	Pvalue
XM_015430623.1	SYT1	synaptotagmin 1%2C transcript variant X2	452.16	17.36	6.82667	0.205	-5.05749	0.0264173
XM_005575201.2	SLC5A7	solute carrier family 5 (sodium/choline cotransporter)%2C member 7	386.667	52	4.69333	0.79	-2.57069	0.0383851
XM_005577397.2	NRXN2	neurexin 2%2C transcript variant X15	97.2267	845.94	1.28	9.025	2.81778	0.141171
XM_005576346.2	OTOF	otoferlin%2C transcript variant X1	1546.81	187.395	13.85	2.09	-2.72831	0.0124109
XM_005558445.2	GABRB2	gamma-aminobutyric acid (GABA) A receptor%2C beta 2%2C transcript variant X2	227.55	0	2.10667	0.001	-11.0407	0.000460176
NM_001285103.1	CRH	corticotropin releasing hormone	48.2467	442.825	2.73	19.905	2.86616	0.0123286
XM_015434918.1	SLC1A2	solute carrier family 1 (glial high affinity glutamate transporter)%2C member 2%2C transcript variant X4	131.94	892.35	2.65667	14.08	2.40596	0.00969055
XM_005579505.2	GRIA4	glutamate receptor%2C ionotropic%2C AMPA 4%2C transcript variant X8	80.9133	672.63	2.00667	12.565	2.64654	0.00945791
XM_015448090.1	DGKI	diacylglycerol kinase iota%2C transcript variant X4	950.93	13.6	10.9367	0.2	-5.77303	3.76194e-05
XM_005562943.2	PNOC	prepronociceptin%2C transcript variant X4	41.0767	485.285	2.42333	20.56	3.08478	0.00883437
XM_005542584.2	GPR88	G protein-coupled receptor 88	1346.92	205.61	14.0967	2.515	-2.48672	0.00756992
XM_005562827.2	EGR3	early growth response 3%2C transcript variant X2	219.043	46.87	4.04	0.975	-2.05088	0.208819
XM_005550147.2	TAC1	tachykinin precursor 1%2C transcript variant X1	1219.74	179.85	63.1867	10.945	-2.52935	0.00781072
XM_005563359.2	PENK	proenkephalin%2C transcript variant X1	3375.79	354.525	161.537	20.19	-3.00015	0.00226495
XM_005578752.2	SYT9	synaptotagmin 9%2C transcript variant X2	38.7867	299.215	1.54667	9.215	2.57482	0.0339418
XM_005548051.2	GSK3B	glycogen synthase kinase 3 beta%2C transcript variant X1	0	409.26	0.001	4.605	12.169	4.04541e-06
XM_015457575.1	ADORA2A	adenosine A2a receptor%2C transcript variant X6	973.97	115.83	25.7867	2.995	-3.106	0.000218709
XM_005565930.2	HTR7	5-hydroxytryptamine (serotonin) receptor 7%2C adenylate cyclase-coupled%2C transcript variant X2	42.43	434.2	0.543333	4.45	3.0339	0.0235994
XM_005545316.2	DLG1	discs large homolog 1%2C transcript variant X9	790.137	150.045	10.46	2.325	-2.16958	0.0223062
XM_015447760.1	AKAP9	A-kinase anchoring protein 9%2C transcript variant X5	321.233	67.455	1.59333	0.31	-2.36171	0.152091
XM_005583709.2	CACNA1G	calcium channel%2C voltage-dependent%2C T type%2C alpha 1G subunit%2C transcript variant X2	489.363	2594.34	4.57667	18.42	2.0089	0.0224007
XM_005579675.1	DRD2	dopamine receptor D2	1427.32	187.465	34.1667	5.275	-2.69535	0.00395278
XM_015448938.1	GRM1	glutamate receptor%2C metabotropic 1%2C transcript variant X3	121.307	572.705	1.13	4.67	2.0471	0.0062142
XM_015446514.1	CACNA1E	calcium channel%2C voltage-dependent%2C R type%2C alpha 1E subunit%2C transcript variant X2	91.3167	479.96	0.693333	2.985	2.10611	0.0432978
XM_015451806.1	SV2A	synaptic vesicle glycoprotein 2A%2C transcript variant X2	140.17	1106.88	2.58	16.15	2.64609	0.00124298
XM_005569572.2	CHRNA4	cholinergic receptor%2C nicotinic alpha 4%2C transcript variant X1	99.6767	802.415	2.85333	18.14	2.66845	0.00230772
XM_005580342.2	GRIN1	glutamate receptor%2C ionotropic%2C N-methyl D-aspartate 1%2C transcript variant X8	57.68	265.995	1.45667	7.1	2.28515	0.0178765
XM_005543797.2	RIMS3	regulating synaptic membrane exocytosis 3%2C transcript variant X2	981.23	5402.28	9.85	40.745	2.04843	0.0152573
XM_005580765.2	DNM1	dynamin 1%2C transcript variant X3	233.36	0	4.75667	0.001	-12.2157	0.000545611
XM_015446139.1	CADPS	Ca++-dependent secretion activator%2C transcript variant X7	0	213.585	0.001	2.375	11.2137	4.64205e-07
XM_005551354.2	PTPRN2	protein tyrosine phosphatase%2C receptor type N2%2C transcript variant X1	19.4733	620.1	0.336667	7.785	4.5313	0.00710781
XM_005546158.2	GPR149	G protein-coupled receptor 149	342.647	52.855	4.27667	0.695	-2.6214	0.0128801
XM_005558557.2	DRD1	dopamine receptor D1%2C transcript variant X1	2283.79	391.14	34.51	6.62	-2.38211	0.00361955
XM_015450692.1	PPP3CA	protein phosphatase 3%2C catalytic subunit%2C alpha isozyme%2C transcript variant X7	226.147	7.005	3.61333	0.145	-4.63921	0.0127514
XM_015454609.1	CHRNA2	cholinergic receptor%2C nicotinic alpha 2%2C transcript variant X2	51.9033	431.33	0.493333	3.2	2.69744	0.00932896
XM_005578050.2	CHRM4	cholinergic receptor%2C muscarinic 4%2C transcript variant X1	305.623	56.735	6.70333	1.63	-2.04001	0.366417
XM_015446916.1	SYNJ1	synaptojanin 1%2C transcript variant X13	647.893	30.045	5.85667	0.18	-5.02401	0.00233828
XM_005557197.2	SV2C	synaptic vesicle glycoprotein 2C	547.377	114.45	6.01667	1.46	-2.043	0.0351706
XM_005552580.2	RIMS1	regulating synaptic membrane exocytosis 1%2C transcript variant X35	140.613	1167.89	1.83333	12.165	2.7302	0.000527347
XM_005559033.2	APBA2	amyloid beta precursor protein binding family A member 2%2C transcript variant X1	0.856667	341.015	0.0166667	7.395	8.79344	0.000148801
XM_015440006.1	DTNA	dystrobrevin alpha%2C transcript variant X17	205.907	38.685	2	0.495	-2.0145	0.380117
XM_005567378.2	SSTR3	somatostatin receptor 3	41.8033	272.65	0.573333	2.885	2.33113	0.0452613

## Sheet: cell-cell signaling
id	Symbol	Description	Ctl-LGN_count	CaseL-LGN_count	Ctl-LGN_fpkm	CaseL-LGN_fpkm	log2(FC)	Pvalue
XM_015457878.1	CSNK2A1	casein kinase 2%2C alpha 1 polypeptide%2C transcript variant X3	50.4267	316.84	2.41333	11.26	2.22211	0.128672
XM_005550621.2	WNT16	wingless-type MMTV integration site family member 16%2C transcript variant X1	764.66	109.165	15.7033	2.73	-2.5241	0.0169054
XM_005584558.2	WNT3	wingless-type MMTV integration site family member 3	38.07	484.385	0.793333	8.01	3.3358	0.0120018
XM_015430623.1	SYT1	synaptotagmin 1%2C transcript variant X2	452.16	17.36	6.82667	0.205	-5.05749	0.0264173
XM_005559993.2	HCN4	hyperpolarization activated cyclic nucleotide gated potassium channel 4	119.27	726.34	1.22667	6	2.29022	0.0046555
XM_005575201.2	SLC5A7	solute carrier family 5 (sodium/choline cotransporter)%2C member 7	386.667	52	4.69333	0.79	-2.57069	0.0383851
XM_005547414.2	WNT5A	wingless-type MMTV integration site family member 5A	32.4567	282.91	0.406667	2.9	2.83413	0.00742434
XM_015450728.1	LEF1	lymphoid enhancer binding factor 1%2C transcript variant X1	20.4433	256.545	0.55	5.64	3.35819	0.00317057
XM_005550596.2	WNT2	wingless-type MMTV integration site family member 2	16.3933	264.84	0.403333	4.865	3.5924	0.0078318
XM_005577397.2	NRXN2	neurexin 2%2C transcript variant X15	97.2267	845.94	1.28	9.025	2.81778	0.141171
XM_005539858.2	ILDR2	immunoglobulin like domain containing receptor 2%2C transcript variant X1	592.873	3844.89	5.42667	26.58	2.2922	0.0105663
XM_005576346.2	OTOF	otoferlin%2C transcript variant X1	1546.81	187.395	13.85	2.09	-2.72831	0.0124109
XM_005558445.2	GABRB2	gamma-aminobutyric acid (GABA) A receptor%2C beta 2%2C transcript variant X2	227.55	0	2.10667	0.001	-11.0407	0.000460176
NM_001285103.1	CRH	corticotropin releasing hormone	48.2467	442.825	2.73	19.905	2.86616	0.0123286
XM_015434918.1	SLC1A2	solute carrier family 1 (glial high affinity glutamate transporter)%2C member 2%2C transcript variant X4	131.94	892.35	2.65667	14.08	2.40596	0.00969055
XM_005579505.2	GRIA4	glutamate receptor%2C ionotropic%2C AMPA 4%2C transcript variant X8	80.9133	672.63	2.00667	12.565	2.64654	0.00945791
XM_015448090.1	DGKI	diacylglycerol kinase iota%2C transcript variant X4	950.93	13.6	10.9367	0.2	-5.77303	3.76194e-05
XM_005573206.2	KCNJ3	potassium channel%2C inwardly rectifying subfamily J%2C member 3%2C transcript variant X2	66.7433	415.56	2.83667	12.59	2.15001	0.141577
XM_015446153.1	PRICKLE2	prickle planar cell polarity protein 2%2C transcript variant X1	53.5433	292.54	0.483333	2.01	2.05611	0.150847
XM_005562943.2	PNOC	prepronociceptin%2C transcript variant X4	41.0767	485.285	2.42333	20.56	3.08478	0.00883437
XM_005558419.2	ADRA1B	adrenoceptor alpha 1B	39.3033	254.69	1.19667	5.855	2.29065	0.0523617
XM_005542584.2	GPR88	G protein-coupled receptor 88	1346.92	205.61	14.0967	2.515	-2.48672	0.00756992
XM_005562827.2	EGR3	early growth response 3%2C transcript variant X2	219.043	46.87	4.04	0.975	-2.05088	0.208819
XM_005550147.2	TAC1	tachykinin precursor 1%2C transcript variant X1	1219.74	179.85	63.1867	10.945	-2.52935	0.00781072
XM_005594716.2	FGF13	fibroblast growth factor 13%2C transcript variant X3	318.937	71.27	9.61667	2.325	-2.04831	0.0306736
XM_005563359.2	PENK	proenkephalin%2C transcript variant X1	3375.79	354.525	161.537	20.19	-3.00015	0.00226495
XM_005578752.2	SYT9	synaptotagmin 9%2C transcript variant X2	38.7867	299.215	1.54667	9.215	2.57482	0.0339418
XM_005548051.2	GSK3B	glycogen synthase kinase 3 beta%2C transcript variant X1	0	409.26	0.001	4.605	12.169	4.04541e-06
XM_015452993.1	SMAD3	SMAD family member 3%2C transcript variant X3	234.793	64.18	1.71	0.425	-2.00846	0.12215
XM_015457575.1	ADORA2A	adenosine A2a receptor%2C transcript variant X6	973.97	115.83	25.7867	2.995	-3.106	0.000218709
XM_005565930.2	HTR7	5-hydroxytryptamine (serotonin) receptor 7%2C adenylate cyclase-coupled%2C transcript variant X2	42.43	434.2	0.543333	4.45	3.0339	0.0235994
XM_005570603.2	PRICKLE1	prickle planar cell polarity protein 1%2C transcript variant X4	44.67	272.965	0.673333	4.475	2.73249	0.123036
XM_005545316.2	DLG1	discs large homolog 1%2C transcript variant X9	790.137	150.045	10.46	2.325	-2.16958	0.0223062
XM_005542220.2	VANGL1	VANGL planar cell polarity protein 1%2C transcript variant X1	81.7267	566.46	0.943333	5.225	2.46959	0.00424467
XM_015447760.1	AKAP9	A-kinase anchoring protein 9%2C transcript variant X5	321.233	67.455	1.59333	0.31	-2.36171	0.152091
XM_005551754.2	RSPO3	R-spondin 3	27.57	245.93	0.923333	6.935	2.90897	0.0111862
XM_005583709.2	CACNA1G	calcium channel%2C voltage-dependent%2C T type%2C alpha 1G subunit%2C transcript variant X2	489.363	2594.34	4.57667	18.42	2.0089	0.0224007
XM_015438059.1	MACF1	microtubule-actin crosslinking factor 1%2C transcript variant X39	676.423	105.26	1.74333	0.355	-2.29596	0.15678
XM_005579675.1	DRD2	dopamine receptor D2	1427.32	187.465	34.1667	5.275	-2.69535	0.00395278
XM_015448938.1	GRM1	glutamate receptor%2C metabotropic 1%2C transcript variant X3	121.307	572.705	1.13	4.67	2.0471	0.0062142
XM_015446514.1	CACNA1E	calcium channel%2C voltage-dependent%2C R type%2C alpha 1E subunit%2C transcript variant X2	91.3167	479.96	0.693333	2.985	2.10611	0.0432978
XM_015451806.1	SV2A	synaptic vesicle glycoprotein 2A%2C transcript variant X2	140.17	1106.88	2.58	16.15	2.64609	0.00124298
XM_015456697.1	TCF7L2	transcription factor 7-like 2 (T-cell specific%2C HMG-box)%2C transcript variant X21	160.51	1322.86	3.04333	19.92	2.71049	0.000773239
XM_005552388.2	CNR1	cannabinoid receptor 1 (brain)%2C transcript variant X2	2181.6	337.835	23.5967	4.37	-2.43288	0.0107329
XM_005569572.2	CHRNA4	cholinergic receptor%2C nicotinic alpha 4%2C transcript variant X1	99.6767	802.415	2.85333	18.14	2.66845	0.00230772
XM_005580342.2	GRIN1	glutamate receptor%2C ionotropic%2C N-methyl D-aspartate 1%2C transcript variant X8	57.68	265.995	1.45667	7.1	2.28515	0.0178765
XM_005543797.2	RIMS3	regulating synaptic membrane exocytosis 3%2C transcript variant X2	981.23	5402.28	9.85	40.745	2.04843	0.0152573
XM_005580765.2	DNM1	dynamin 1%2C transcript variant X3	233.36	0	4.75667	0.001	-12.2157	0.000545611
XM_005568416.2	ADRA1D	adrenoceptor alpha 1D	42.95	354.42	1.03333	6.08	2.55677	0.0620049
XM_005550271.2	CDK14	cyclin-dependent kinase 14%2C transcript variant X4	234	1465.71	3.19	16.315	2.35457	0.00108793
XM_015446139.1	CADPS	Ca++-dependent secretion activator%2C transcript variant X7	0	213.585	0.001	2.375	11.2137	4.64205e-07
XM_005551354.2	PTPRN2	protein tyrosine phosphatase%2C receptor type N2%2C transcript variant X1	19.4733	620.1	0.336667	7.785	4.5313	0.00710781
XM_005546158.2	GPR149	G protein-coupled receptor 149	342.647	52.855	4.27667	0.695	-2.6214	0.0128801
XM_005558557.2	DRD1	dopamine receptor D1%2C transcript variant X1	2283.79	391.14	34.51	6.62	-2.38211	0.00361955
XM_015450692.1	PPP3CA	protein phosphatase 3%2C catalytic subunit%2C alpha isozyme%2C transcript variant X7	226.147	7.005	3.61333	0.145	-4.63921	0.0127514
XM_015434120.1	DKK3	dickkopf WNT signaling pathway inhibitor 3%2C transcript variant X2	97.0167	2421.24	2.48667	45.17	4.18308	0.0074659
XM_005558247.2	CAMK2A	calcium/calmodulin-dependent protein kinase II alpha%2C transcript variant X1	430.937	3213.7	5.82333	33.015	2.5032	0.00183373
XM_015433609.1	USP34	ubiquitin specific peptidase 34%2C transcript variant X2	547.52	2325.78	3.10667	12.88	2.05169	0.2293
XM_015454609.1	CHRNA2	cholinergic receptor%2C nicotinic alpha 2%2C transcript variant X2	51.9033	431.33	0.493333	3.2	2.69744	0.00932896
XM_015449990.1	ADRA2C	adrenoceptor alpha 2C	396.027	72.805	13.4933	2.63	-2.35911	0.00945286
XM_015435615.1	AMOTL1	angiomotin like 1%2C transcript variant X2	164.31	2608.97	1.34667	15.285	3.50465	0.000559445
XM_005578050.2	CHRM4	cholinergic receptor%2C muscarinic 4%2C transcript variant X1	305.623	56.735	6.70333	1.63	-2.04001	0.366417
XM_015446916.1	SYNJ1	synaptojanin 1%2C transcript variant X13	647.893	30.045	5.85667	0.18	-5.02401	0.00233828
XM_005557197.2	SV2C	synaptic vesicle glycoprotein 2C	547.377	114.45	6.01667	1.46	-2.043	0.0351706
XM_005552580.2	RIMS1	regulating synaptic membrane exocytosis 1%2C transcript variant X35	140.613	1167.89	1.83333	12.165	2.7302	0.000527347
XM_005560736.2	NDRG2	NDRG family member 2%2C transcript variant X19	4.50333	501.215	0.22	24.15	6.77838	3.18036e-05
XM_005559033.2	APBA2	amyloid beta precursor protein binding family A member 2%2C transcript variant X1	0.856667	341.015	0.0166667	7.395	8.79344	0.000148801
XM_015443122.1	ADGRG1	adhesion G protein-coupled receptor G1%2C transcript variant X19	21.3967	225.09	0.423333	3.4	3.00567	0.0269616
XM_015440006.1	DTNA	dystrobrevin alpha%2C transcript variant X17	205.907	38.685	2	0.495	-2.0145	0.380117
XM_005567378.2	SSTR3	somatostatin receptor 3	41.8033	272.65	0.573333	2.885	2.33113	0.0452613
XM_005545044.2	GNB1	guanine nucleotide binding protein (G protein)%2C beta polypeptide 1%2C transcript variant X1	0	3031.61	0.001	52.215	15.6722	1.45903e-07

## Sheet: regulation of localization
id	Symbol	Description	Ctl-LGN_count	CaseL-LGN_count	Ctl-LGN_fpkm	CaseL-LGN_fpkm	log2(FC)	Pvalue
XM_015454144.1	CHGA	chromogranin A	67.0767	713.53	2.60333	18.15	2.80154	0.130358
XM_005584558.2	WNT3	wingless-type MMTV integration site family member 3	38.07	484.385	0.793333	8.01	3.3358	0.0120018
XM_015438570.1	HDAC5	histone deacetylase 5%2C transcript variant X8	337.367	0	4.33	0.001	-12.0802	4.11952e-10
XM_005547944.2	KALRN	kalirin%2C RhoGEF kinase%2C transcript variant X18	87.56	494.24	0.99	4.695	2.24562	0.011042
XM_015457706.1	LAMA5	laminin subunit alpha 5	19.8267	202.36	0.123333	0.91	2.8833	0.0841346
XM_005585634.1	DCLK1	doublecortin like kinase 1%2C transcript variant X4	2094.57	347.84	18.92	3.72	-2.34654	0.00987449
XM_015430623.1	SYT1	synaptotagmin 1%2C transcript variant X2	452.16	17.36	6.82667	0.205	-5.05749	0.0264173
XM_005559993.2	HCN4	hyperpolarization activated cyclic nucleotide gated potassium channel 4	119.27	726.34	1.22667	6	2.29022	0.0046555
XM_005583735.2	SPAG9	sperm associated antigen 9%2C transcript variant X3	29.2333	318.3	0.36	3.23	3.16547	0.0323898
XM_015438016.1	RGS9	regulator of G-protein signaling 9	1814.87	271.035	40.9767	7.05	-2.53911	0.00400272
XM_015433056.1	HDAC4	histone deacetylase 4%2C transcript variant X4	65.63	276.915	0.543333	2.22	2.03065	0.0396193
XM_005547414.2	WNT5A	wingless-type MMTV integration site family member 5A	32.4567	282.91	0.406667	2.9	2.83413	0.00742434
XM_015431355.1	RAB7A	RAB7A%2C member RAS oncogene family%2C transcript variant X3	8.06667	686.05	0.306667	21.73	6.14687	0.000310497
XM_015450728.1	LEF1	lymphoid enhancer binding factor 1%2C transcript variant X1	20.4433	256.545	0.55	5.64	3.35819	0.00317057
XM_005548040.2	STXBP5L	syntaxin binding protein 5 like%2C transcript variant X2	719.88	106.705	4.88333	0.775	-2.6556	0.00168936
XM_015454461.1	DLC1	DLC1 Rho GTPase activating protein%2C transcript variant X2	0	553.93	0.001	4.09	11.9979	2.36783e-11
NM_001285103.1	CRH	corticotropin releasing hormone	48.2467	442.825	2.73	19.905	2.86616	0.0123286
XM_015434918.1	SLC1A2	solute carrier family 1 (glial high affinity glutamate transporter)%2C member 2%2C transcript variant X4	131.94	892.35	2.65667	14.08	2.40596	0.00969055
XM_005580072.2	FEZ1	fasciculation and elongation protein zeta 1%2C transcript variant X5	22.93	215.865	0.793333	6.54	3.04329	0.109265
XM_005546033.2	ZIC1	Zic family member 1	123.35	1037.2	3.75	25.68	2.77568	0.000269212
XM_015444363.1	ATP1B3	ATPase%2C Na+/K+ transporting%2C beta 3 polypeptide%2C transcript variant X1	36.8067	202.19	1.74333	7.31	2.06802	0.152985
XM_005565362.2	KCNMA1	potassium channel%2C calcium activated large conductance subfamily M alpha%2C member 1%2C transcript variant X9	787.307	82.77	4.84333	0.56	-3.1125	0.0679868
XM_005551224.2	PRKAG2	protein kinase%2C AMP-activated%2C gamma 2 non-catalytic subunit%2C transcript variant X6	951.34	226.425	28.4433	6.695	-2.08693	0.00794922
XM_015450467.1	KIT	KIT proto-oncogene receptor tyrosine kinase%2C transcript variant X6	50.57	269.435	0.606667	2.92	2.26699	0.127743
XM_005573206.2	KCNJ3	potassium channel%2C inwardly rectifying subfamily J%2C member 3%2C transcript variant X2	66.7433	415.56	2.83667	12.59	2.15001	0.141577
XM_005547459.2	SLMAP	sarcolemma associated protein%2C transcript variant X2	245.04	0	3.48	0.001	-11.7649	0.000454734
XM_005582808.2	KCNAB3	potassium channel%2C voltage gated subfamily A regulatory beta subunit 3%2C transcript variant X1	28.3	219.185	0.54	3.765	2.80162	0.0177671
XM_005592657.2	NECAB2	N-terminal EF-hand calcium binding protein 2%2C transcript variant X1	290.667	1425	14.2333	58.005	2.0269	0.00561459
XM_005575212.2	GCC2	GRIP and coiled-coil domain containing 2%2C transcript variant X1	972.24	92.49	9.15	0.925	-3.30625	9.85655e-05
XM_005559137.2	RASGRP1	RAS guanyl releasing protein 1%2C transcript variant X1	0	257.23	0.001	2.54	11.3106	0.000191194
XM_015447295.1	AQP1	aquaporin 1 (Colton blood group)%2C transcript variant X1	46.32	361	0.98	6.01	2.61651	0.0332227
XM_015457323.1	NEFH	neurofilament%2C heavy polypeptide	297.927	2546.55	5.74	39.2	2.77173	0.00013505
XM_005545406.2	IL1RAP	interleukin 1 receptor accessory protein%2C transcript variant X1	97.4667	692.95	2.42	13.285	2.45672	0.00441282
XM_015438157.1	CDK5R1	cyclin-dependent kinase 5%2C regulatory subunit 1 (p35)%2C transcript variant X1	43	294.16	0.916667	5.215	2.5082	0.0756516
XM_005585591.2	HSPH1	heat shock protein family H (Hsp110) member 1%2C transcript variant X1	294.753	20.34	4.51333	0.41	-3.4605	0.124748
XM_005550147.2	TAC1	tachykinin precursor 1%2C transcript variant X1	1219.74	179.85	63.1867	10.945	-2.52935	0.00781072
XM_005594716.2	FGF13	fibroblast growth factor 13%2C transcript variant X3	318.937	71.27	9.61667	2.325	-2.04831	0.0306736
XM_005578752.2	SYT9	synaptotagmin 9%2C transcript variant X2	38.7867	299.215	1.54667	9.215	2.57482	0.0339418
XM_005548051.2	GSK3B	glycogen synthase kinase 3 beta%2C transcript variant X1	0	409.26	0.001	4.605	12.169	4.04541e-06
XM_015454509.1	PCM1	pericentriolar material 1%2C transcript variant X27	277.917	15.85	2.10667	0.15	-3.81193	0.009993
XM_015452993.1	SMAD3	SMAD family member 3%2C transcript variant X3	234.793	64.18	1.71	0.425	-2.00846	0.12215
XM_005590830.2	CACNA1H	calcium channel%2C voltage-dependent%2C T type%2C alpha 1H subunit%2C transcript variant X2	267.927	20.34	2.20667	0.215	-3.35946	0.025986
XM_005572352.2	TESC	tescalcin%2C transcript variant X2	978.197	164	58.21	11.385	-2.35413	0.0113324
XM_015457575.1	ADORA2A	adenosine A2a receptor%2C transcript variant X6	973.97	115.83	25.7867	2.995	-3.106	0.000218709
XM_015433652.1	CCDC88A	coiled-coil domain containing 88A%2C transcript variant X7	30.0333	435.205	0.28	3.215	3.52132	0.0648072
XM_015450517.1	CAMK2D	calcium/calmodulin-dependent protein kinase II delta%2C transcript variant X15	31.96	462.545	0.53	5.57	3.39361	0.0157501
XM_015433299.1	MAP4K4	mitogen-activated protein kinase kinase kinase kinase 4%2C transcript variant X19	0	220.365	0.001	1.455	10.5068	0.000341381
XM_015439537.1	EPB41	erythrocyte membrane protein band 4.1%2C transcript variant X24	382.507	78.565	6.16667	0.975	-2.66102	0.0670717
XM_005556959.2	PDE4D	phosphodiesterase 4D%2C transcript variant X8	63.6133	273.71	0.453333	1.97	2.11955	0.0373724
XM_005545316.2	DLG1	discs large homolog 1%2C transcript variant X9	790.137	150.045	10.46	2.325	-2.16958	0.0223062
XM_005560596.2	MEF2A	myocyte enhancer factor 2A%2C transcript variant X3	63.2	473.11	0.84	4.425	2.39722	0.185158
XM_005574220.2	FN1	fibronectin 1%2C transcript variant X24	419.503	31.555	3.62	0.315	-3.52257	0.0010837
XM_015447760.1	AKAP9	A-kinase anchoring protein 9%2C transcript variant X5	321.233	67.455	1.59333	0.31	-2.36171	0.152091
XM_005583709.2	CACNA1G	calcium channel%2C voltage-dependent%2C T type%2C alpha 1G subunit%2C transcript variant X2	489.363	2594.34	4.57667	18.42	2.0089	0.0224007
XM_005587261.2	LDLRAD4	low density lipoprotein receptor class A domain containing 4%2C transcript variant X1	402.777	11.085	3.07	0.065	-5.56166	2.79281e-05
XM_015440977.1	RYR1	ryanodine receptor 1 (skeletal)	77.99	739.145	0.356667	3.19	3.16091	0.0130267
XM_015442687.1	MTOR	mechanistic target of rapamycin (serine/threonine kinase)%2C transcript variant X3	95.8467	1525.73	0.96	10.18	3.40656	0.0671272
XM_015438059.1	MACF1	microtubule-actin crosslinking factor 1%2C transcript variant X39	676.423	105.26	1.74333	0.355	-2.29596	0.15678
XM_015455949.1	ARHGEF2	Rho/Rac guanine nucleotide exchange factor 2%2C transcript variant X15	50.57	340.815	0.733333	4.36	2.57179	0.160016
XM_005579675.1	DRD2	dopamine receptor D2	1427.32	187.465	34.1667	5.275	-2.69535	0.00395278
XM_015448768.1	UTRN	utrophin%2C transcript variant X13	581.993	100.52	7.86667	1.685	-2.223	0.128444
XM_015446514.1	CACNA1E	calcium channel%2C voltage-dependent%2C R type%2C alpha 1E subunit%2C transcript variant X2	91.3167	479.96	0.693333	2.985	2.10611	0.0432978
XM_005539998.2	DNM3	dynamin 3%2C transcript variant X1	247.723	0	2.00667	0.001	-10.9706	0.000402669
XM_015454973.1	KCNJ9	potassium channel%2C inwardly rectifying subfamily J%2C member 9%2C transcript variant X2	44.59	255.07	0.703333	3.07	2.12596	0.156338
XM_015451806.1	SV2A	synaptic vesicle glycoprotein 2A%2C transcript variant X2	140.17	1106.88	2.58	16.15	2.64609	0.00124298
XM_015456697.1	TCF7L2	transcription factor 7-like 2 (T-cell specific%2C HMG-box)%2C transcript variant X21	160.51	1322.86	3.04333	19.92	2.71049	0.000773239
XM_005552388.2	CNR1	cannabinoid receptor 1 (brain)%2C transcript variant X2	2181.6	337.835	23.5967	4.37	-2.43288	0.0107329
XM_005566291.2	GBF1	golgi brefeldin A resistant guanine nucleotide exchange factor 1%2C transcript variant X11	49.5533	255.17	0.656667	2.635	2.00457	0.095503
XM_005569572.2	CHRNA4	cholinergic receptor%2C nicotinic alpha 4%2C transcript variant X1	99.6767	802.415	2.85333	18.14	2.66845	0.00230772
XM_005580292.2	NSMF	NMDA receptor synaptonuclear signaling and neuronal migration factor%2C transcript variant X13	150.303	773.585	3.42	14.105	2.04414	0.0158607
XM_005580342.2	GRIN1	glutamate receptor%2C ionotropic%2C N-methyl D-aspartate 1%2C transcript variant X8	57.68	265.995	1.45667	7.1	2.28515	0.0178765
XM_005543797.2	RIMS3	regulating synaptic membrane exocytosis 3%2C transcript variant X2	981.23	5402.28	9.85	40.745	2.04843	0.0152573
XM_005569112.1	YWHAB	tyrosine 3-monooxygenase/tryptophan 5-monooxygenase activation protein%2C beta%2C transcript variant X3	121.863	610.945	2.66667	10.89	2.02989	0.0127296
XM_005580765.2	DNM1	dynamin 1%2C transcript variant X3	233.36	0	4.75667	0.001	-12.2157	0.000545611
XM_005544071.2	HPCA	hippocalcin%2C transcript variant X1	5925.98	816.635	256.44	43.315	-2.56568	0.0106738
XM_005581107.2	PTPN3	protein tyrosine phosphatase%2C non-receptor type 3%2C transcript variant X3	119.153	1179.85	1.99	15.7	2.97992	0.000766267
XM_005564898.2	KIAA1462	KIAA1462 ortholog%2C transcript variant X2	2657.08	311.45	18.7133	2.735	-2.77445	0.0753787
XM_005551244.2	DPP6	dipeptidyl-peptidase 6%2C transcript variant X6	229.88	1648.54	3.27	19.48	2.57463	0.000394393
XM_005577590.2	AHNAK	AHNAK nucleoprotein%2C transcript variant X2	0	283.77	0.001	0.925	9.85331	1.99531e-09
XM_015450791.1	TRPC3	transient receptor potential cation channel%2C subfamily C%2C member 3%2C transcript variant X3	21.66	283.225	0.28	2.485	3.14975	0.0477715
XM_005554785.2	ATP8A1	ATPase%2C aminophospholipid transporter (APLT)%2C class I%2C type 8A%2C member 1%2C transcript variant X4	202.733	0.105	1.75333	0.001	-10.7759	0.00046666
XM_015452591.1	RYR3	ryanodine receptor 3%2C transcript variant X2	228.53	0	0.9	0.001	-9.81378	0.000460358
XM_015435581.1	PICALM	phosphatidylinositol binding clathrin assembly protein%2C transcript variant X18	205.143	14.6	3.91	0.305	-3.68029	0.00264087
XM_015446304.1	PLXNA1	plexin A1	387.5	77.415	3.12667	0.42	-2.89616	0.03231
XM_005558557.2	DRD1	dopamine receptor D1%2C transcript variant X1	2283.79	391.14	34.51	6.62	-2.38211	0.00361955
XM_005594686.2	FHL1	four and a half LIM domains 1%2C transcript variant X3	0	322.18	0.001	6.055	12.5639	7.45243e-05
XM_005555572.2	SLC9B2	solute carrier family 9%2C subfamily B (NHA2%2C cation proton antiporter 2)%2C member 2%2C transcript variant X3	322.01	62.32	3.33667	0.79	-2.07848	0.159255
XM_015450692.1	PPP3CA	protein phosphatase 3%2C catalytic subunit%2C alpha isozyme%2C transcript variant X7	226.147	7.005	3.61333	0.145	-4.63921	0.0127514
XM_015454605.1	PTK2B	protein tyrosine kinase 2 beta%2C transcript variant X2	0	211.25	0.001	3.345	11.7078	1.98699e-07
XM_005558247.2	CAMK2A	calcium/calmodulin-dependent protein kinase II alpha%2C transcript variant X1	430.937	3213.7	5.82333	33.015	2.5032	0.00183373
XM_005586160.2	UBAC2	UBA domain containing 2%2C transcript variant X1	19.46	215.92	0.723333	5.755	2.99208	0.112179
XM_015433741.1	SLC8A1	solute carrier family 8 (sodium/calcium exchanger)%2C member 1%2C transcript variant X9	306.347	2023.66	3.28	17.63	2.42626	0.000988937
XM_005576006.2	THADA	thyroid adenoma associated%2C transcript variant X4	34.4733	206.48	0.383333	1.83	2.25517	0.0539869
XM_015449990.1	ADRA2C	adrenoceptor alpha 2C	396.027	72.805	13.4933	2.63	-2.35911	0.00945286
XM_015435615.1	AMOTL1	angiomotin like 1%2C transcript variant X2	164.31	2608.97	1.34667	15.285	3.50465	0.000559445
XM_015430633.1	TMBIM6	transmembrane BAX inhibitor motif containing 6%2C transcript variant X2	18.4067	515.205	0.466667	9.735	4.38272	0.00233669
XM_005552453.2	SNAP91	synaptosome associated protein 91kDa%2C transcript variant X8	105.703	935.98	1.76333	11.94	2.75943	0.0339543
XM_015443786.1	TENM1	teneurin transmembrane protein 1	45.7667	219.95	0.25	1.015	2.02148	0.0549208
XM_005545521.2	CLASP2	cytoplasmic linker associated protein 2%2C transcript variant X35	1497.23	80.08	15.0067	1.01	-3.89318	0.00871238
XM_015446130.1	PTPRG	protein tyrosine phosphatase%2C receptor type G%2C transcript variant X3	200.02	0	1.43333	0.001	-10.4852	0.000806706
XM_005586646.2	ONECUT2	one cut homeobox 2	312.667	71	3.81667	0.925	-2.04479	0.0347341
XM_015446591.1	ROBO1	roundabout guidance receptor 1%2C transcript variant X2	26.7333	219.275	0.273333	1.77	2.69502	0.0247383
XM_005554558.2	SLIT2	slit guidance ligand 2%2C transcript variant X3	239.187	34.99	2.33333	0.275	-3.08489	0.1169
XM_015451463.1	MCTP1	multiple C2 domains%2C transmembrane 1%2C transcript variant X22	2018.96	246.87	18.6767	2.605	-2.84188	0.00229527
XM_005552580.2	RIMS1	regulating synaptic membrane exocytosis 1%2C transcript variant X35	140.613	1167.89	1.83333	12.165	2.7302	0.000527347
XM_015438094.1	MYO18A	myosin XVIIIA%2C transcript variant X18	11.98	477.875	0.123333	3.735	4.92047	0.00135128
XM_005539706.2	ACTN2	actinin alpha 2%2C transcript variant X1	502.86	94.55	8.00333	1.61	-2.31354	0.00704303
XM_015439388.1	MYCBP2	MYC binding protein 2%2C E3 ubiquitin protein ligase%2C transcript variant X22	0	804.505	0.001	3.24	11.6618	2.2188e-06
XM_005570534.2	DNM1L	dynamin 1-like%2C transcript variant X3	487.54	0	6.79333	0.001	-12.7299	2.69126e-07
XM_015431212.1	KCNC2	potassium channel%2C voltage gated Shaw related subfamily C%2C member 2%2C transcript variant X8	134.6	667.19	1.65667	6.71	2.01803	0.138816
XM_015443122.1	ADGRG1	adhesion G protein-coupled receptor G1%2C transcript variant X19	21.3967	225.09	0.423333	3.4	3.00567	0.0269616
NM_001283415.1	ARPP19	cAMP regulated phosphoprotein 19kDa	5255.46	760.285	301.147	53.135	-2.50273	0.0137632
XM_005540637.2	RASSF5	Ras association (RalGDS/AF-6) domain family member 5%2C transcript variant X1	50.0933	272.58	1.04333	4.475	2.10069	0.0803202
XM_005583150.2	KCNJ12	potassium channel%2C inwardly rectifying subfamily J%2C member 12%2C transcript variant X1	34.1833	200.98	0.49	2.32	2.24327	0.0568859
XM_015432418.1	TTN	titin%2C transcript variant X1	448.093	3.87	0.306667	0.001	-8.26053	0.000670609
XM_015435227.1	APBB1	amyloid beta precursor protein binding family B member 1%2C transcript variant X8	94.37	819.065	3.4	20.61	2.59974	0.0207092
XM_005585987.2	DACH1	dachshund family transcription factor 1%2C transcript variant X2	288.573	50.275	4	0.75	-2.41504	0.0235418
XM_015445389.1	FOXP1	forkhead box P1%2C transcript variant X17	310.41	31.025	3.99333	0.51	-2.96902	0.042672

[truncated: 1 more sheets: Dopaminergic synapse]
